# Supplementary material for: Butyl 2-(5-bromo-3-methyl­sulfinyl-1-benzofuran-2-yl)acetate
Source: Acta Crystallogr Sect E Struct Rep Online. 2009 Jan 8;65(Pt 2):o265. doi: 10.1107/S1600536808043985 (PMC2968244; doi:10.1107/S1600536808043985)
Supplement: Supplementary file 2 [file e-65-0o265-Isup2.hkl]

# 
# h,k,l, Fc-squared, Fo-squared, sigma(Fo-squared) and status flag 
# 
data_I
_shelx_title ' 08ZPS IN P-1' 
_shelx_refln_list_code          4 
_shelx_F_calc_maximum      134.07 
_exptl_crystal_F_000       380.00 
_reflns_d_resolution_high  0.8113 
 
loop_ 
 _symmetry_equiv_pos_as_xyz 
 'x, y, z' 
 '-x, -y, -z' 
 
_cell_length_a     8.4200 
_cell_length_b    10.2550 
_cell_length_c    10.3060 
_cell_angle_alpha  97.503 
_cell_angle_beta   99.711 
_cell_angle_gamma 108.678 
 
_shelx_F_squared_multiplier     1.000 
 
loop_ 
 _refln_index_h 
 _refln_index_k 
 _refln_index_l 
 _refln_F_squared_calc 
 _refln_F_squared_meas 
 _refln_F_squared_sigma 
 _refln_observed_status 
   1   0   0     1430.12     1351.32     55.16 o 
   2   0   0      128.89      163.28      2.31 o 
   3   0   0        0.56        1.81      0.57 o 
   4   0   0        4.74        6.47      2.33 o 
   5   0   0      351.17      304.96      4.55 o 
   6   0   0      364.32      366.00      9.73 o 
   7   0   0      377.09      383.60      7.65 o 
   8   0   0      187.87      203.77     11.84 o 
   9   0   0       53.57       57.83      3.51 o 
  -9   1   0      109.22      108.53      4.45 o 
  -8   1   0        8.52        7.12      2.18 o 
  -7   1   0       42.63       51.00      2.88 o 
  -6   1   0       15.64       13.14      1.70 o 
  -5   1   0        8.36        8.68      0.98 o 
  -4   1   0     2097.54     2167.65     26.94 o 
  -3   1   0     3888.63     3834.77     47.19 o 
  -2   1   0     3617.52     3426.27     42.70 o 
  -1   1   0      358.73      372.90     12.50 o 
   0   1   0     3310.73     1754.66     37.98 o 
   1   1   0     2188.71     2004.32     35.78 o 
   2   1   0       14.75       14.48      0.52 o 
   3   1   0      148.06      156.58      4.20 o 
   4   1   0      354.13      323.51      4.58 o 
   5   1   0      531.08      545.52      9.53 o 
   6   1   0       46.08       55.81      3.41 o 
   7   1   0       23.30       29.40      4.67 o 
   8   1   0       85.04       89.19      3.97 o 
   9   1   0      132.51      130.86      4.91 o 
 -10   2   0        0.07        1.58      4.45 o 
  -9   2   0       16.67       18.44      2.74 o 
  -8   2   0       19.48       25.64      2.50 o 
  -7   2   0      116.34      127.44      3.67 o 
  -6   2   0      892.74      867.81     11.46 o 
  -5   2   0     1625.15     1702.90     21.44 o 
  -4   2   0      362.53      341.71      4.76 o 
  -3   2   0       92.24       79.43      1.50 o 
  -2   2   0     3345.66     3200.28    130.47 o 
  -1   2   0    11230.05     9147.21    108.80 o 
   0   2   0      297.71      305.84      3.41 o 
   1   2   0      522.50      527.78      6.78 o 
   2   2   0     1517.88     1587.79     19.81 o 
   3   2   0     1793.77     2045.43     26.19 o 
   4   2   0       67.29       67.42      2.49 o 
   5   2   0      672.11      655.18     19.03 o 
   6   2   0      223.97      224.78      5.11 o 
   7   2   0      316.76      298.95      6.67 o 
   8   2   0      108.07      111.43      4.36 o 
 -10   3   0       76.29       79.72      6.18 o 
  -9   3   0       63.15       64.49      5.43 o 
  -8   3   0       40.59       39.61      2.60 o 
  -7   3   0       39.97       41.51      3.18 o 
  -6   3   0        0.34       -1.49      0.99 o 
  -5   3   0     1222.24     1214.12     15.49 o 
  -4   3   0     5781.46     5641.49     85.15 o 
  -3   3   0     1339.21     1284.04     16.10 o 
  -2   3   0      411.15      425.56      7.68 o 
  -1   3   0    10135.10     8976.15    119.55 o 
   0   3   0      255.83      305.46      3.48 o 
   1   3   0       67.83       77.35      3.55 o 
   2   3   0      362.62      369.10      5.02 o 
   3   3   0      910.94      930.32     11.95 o 
   4   3   0     1133.85     1131.00     19.53 o 
   5   3   0      187.80      169.39      4.38 o 
   6   3   0      304.17      297.46      6.50 o 
   7   3   0       11.81       10.01      2.50 o 
   8   3   0       52.30       45.17      3.44 o 
 -10   4   0       15.31       13.06      4.13 o 
  -9   4   0        7.49        9.79      3.62 o 
  -8   4   0       17.46       15.38      3.05 o 
  -7   4   0      547.44      548.93      9.76 o 
  -6   4   0      768.31      753.97     10.08 o 
  -5   4   0     1063.84     1058.46     16.89 o 
  -4   4   0       69.84       73.26      1.57 o 
  -3   4   0        3.30        3.70      0.88 o 
  -2   4   0      632.07      854.81     13.50 o 
  -1   4   0     1796.76     1911.54     20.06 o 
   0   4   0     2732.04     2808.34     29.30 o 
   1   4   0      360.17      350.35      4.06 o 
   2   4   0      677.99      677.53     12.25 o 
   3   4   0      336.61      324.00      6.49 o 
   4   4   0      125.49      122.81      3.66 o 
   5   4   0      471.72      460.87      8.73 o 
   6   4   0      135.60      120.89      4.21 o 
   7   4   0       58.28       57.71      3.58 o 
 -10   5   0       90.25       71.61      5.44 o 
  -9   5   0       88.40       90.13      5.88 o 
  -8   5   0      246.32      238.96      8.01 o 
  -7   5   0       21.81       21.87      2.17 o 
  -6   5   0        9.30        5.67      1.70 o 
  -5   5   0     1281.69     1323.30     21.82 o 
  -4   5   0      335.93      327.27     10.33 o 
  -3   5   0      512.56      533.90      8.97 o 
  -2   5   0     2995.46     2917.20     36.17 o 
  -1   5   0     1279.76     1351.73     14.40 o 
   0   5   0      797.67      900.86      9.78 o 
   1   5   0        0.47        0.47      0.65 o 
   2   5   0      248.75      236.51      4.90 o 
   3   5   0      378.68      361.72      7.82 o 
   4   5   0      719.69      681.08     11.94 o 
   5   5   0       54.94       57.92      3.22 o 
   6   5   0       31.83       32.31      2.93 o 
   7   5   0        3.42        3.18      2.73 o 
 -10   6   0       11.30        6.88      4.13 o 
  -9   6   0        3.54        1.43      3.09 o 
  -8   6   0      342.40      345.90      7.25 o 
  -7   6   0      522.37      508.71      9.42 o 
  -6   6   0      415.49      400.84      8.51 o 
  -5   6   0      163.25      166.05      4.10 o 
  -4   6   0      389.58      378.22      6.95 o 
  -3   6   0      213.33      235.46      4.77 o 
  -2   6   0       31.45       35.72      1.22 o 
  -1   6   0      801.07      844.54     10.97 o 
   0   6   0      743.76      736.08      8.22 o 
   1   6   0      453.31      440.20      5.22 o 
   2   6   0      311.84      304.58      6.09 o 
   3   6   0        1.11       -0.85      1.66 o 
   4   6   0      378.53      377.66     13.78 o 
   5   6   0        6.83        7.58      2.23 o 
   6   6   0       10.58       11.38      2.77 o 
  -9   7   0       48.64       45.79      3.24 o 
  -8   7   0        2.98        3.79      2.15 o 
  -7   7   0        2.23        4.55      2.13 o 
  -6   7   0       44.42       46.19      2.75 o 
  -5   7   0       22.49       25.10      5.58 o 
  -4   7   0       65.98       73.89      2.79 o 
  -3   7   0       84.70       65.45      3.95 o 
  -2   7   0      592.19      604.53     10.33 o 
  -1   7   0     1070.63     1119.16     14.47 o 
   0   7   0       37.91       40.04      1.84 o 
   1   7   0       42.95       40.01      1.81 o 
   2   7   0        4.15        2.11      2.44 o 
   3   7   0       60.82       64.00      3.25 o 
   4   7   0       15.55       18.34      2.54 o 
   5   7   0       98.26      102.67      4.35 o 
  -9   8   0        9.15       12.03      2.66 o 
  -8   8   0       18.80       16.77      2.59 o 
  -7   8   0        3.81        0.70      2.78 o 
  -6   8   0      417.18      396.30     11.56 o 
  -5   8   0      529.96      522.75      9.54 o 
  -4   8   0      753.76      734.02     13.20 o 
  -3   8   0       69.75       63.42      2.83 o 
  -2   8   0       65.56       63.41      2.84 o 
  -1   8   0      304.38      310.58      6.27 o 
   0   8   0       91.91       87.81      3.11 o 
   1   8   0      111.14      118.15      3.62 o 
   2   8   0       55.63       53.86      2.96 o 
   3   8   0       78.61       86.65      4.12 o 
   4   8   0       13.85       12.79      2.65 o 
   5   8   0        0.84        3.16      2.69 o 
  -9   9   0        1.17       -4.09      2.73 o 
  -8   9   0       87.84       81.55      4.42 o 
  -7   9   0      240.46      226.93      5.85 o 
  -6   9   0        0.15       -0.35      2.07 o 
  -5   9   0       33.98       45.26      2.71 o 
  -4   9   0       41.87       48.94      2.93 o 
  -3   9   0      131.22      137.56      4.13 o 
  -2   9   0      133.41      130.59      3.95 o 
  -1   9   0       10.89       11.21      1.93 o 
   0   9   0        3.48        5.95      1.89 o 
   1   9   0       23.00       29.65      4.09 o 
   2   9   0        0.21       -0.70      2.13 o 
   3   9   0       96.85      103.79      4.35 o 
   4   9   0       49.51       54.48      3.63 o 
  -8  10   0        6.03        8.93      2.96 o 
  -7  10   0      114.32      110.51      4.32 o 
  -6  10   0      184.88      187.95      5.36 o 
  -5  10   0      112.88      111.89      3.94 o 
  -4  10   0       26.64       19.70      2.41 o 
  -3  10   0        2.80        4.31      2.25 o 
  -2  10   0        3.26        1.71      2.13 o 
  -1  10   0       30.38       32.92      2.63 o 
   0  10   0        5.33        5.99      3.47 o 
   1  10   0       53.43       52.91      4.95 o 
   2  10   0       95.71      102.48      6.68 o 
  -7  11   0        4.77        0.30      2.56 o 
  -6  11   0       13.48       15.35      2.56 o 
  -5  11   0        5.55        2.89      2.41 o 
  -4  11   0       14.50       13.48      2.68 o 
  -3  11   0        0.79        2.53      2.47 o 
  -2  11   0       70.29       71.64      3.61 o 
  -1  11   0        6.25       11.69      3.91 o 
   0  11   0       27.24       28.63      4.71 o 
   1  11   0        1.33       -3.05      3.83 o 
  -6  12   0        1.25        2.72      2.69 o 
  -5  12   0        7.56        5.47      2.65 o 
  -4  12   0        0.34       -0.37      2.63 o 
  -3  12   0        2.20        0.72      4.89 o 
  -2  12   0        0.18       -3.83      2.55 o 
  -1  12   0        0.50        9.44      4.34 o 
   1 -12   1        4.80        3.85      4.16 o 
   2 -12   1        2.04       -1.48      2.98 o 
   3 -12   1        5.34        7.19      3.75 o 
   4 -12   1       61.61       72.14      4.11 o 
   5 -12   1       83.55       97.37      6.31 o 
   6 -12   1        7.97       10.64      2.89 o 
  -1 -11   1       14.35       17.42      4.16 o 
   0 -11   1       13.54       15.02      4.06 o 
   1 -11   1       15.12       16.06      2.71 o 
   2 -11   1       35.49       47.32      3.05 o 
   3 -11   1       14.40       14.95      2.49 o 
   4 -11   1        2.81        0.68      3.14 o 
   5 -11   1       79.23       81.83      3.88 o 
   6 -11   1       25.62       28.39      3.16 o 
   7 -11   1       34.37       34.94      4.61 o 
  -3 -10   1        1.27        8.08      4.06 o 
  -2 -10   1       17.48       11.87      4.06 o 
  -1 -10   1       18.86       21.37      4.03 o 
   0 -10   1        1.73       -2.29      3.21 o 
   1 -10   1       13.20       15.04      3.81 o 
   2 -10   1      132.79      117.51      4.06 o 
   3 -10   1      164.81      178.79     11.43 o 
   4 -10   1      181.90      179.01      4.97 o 
   5 -10   1       43.53       42.97      2.88 o 
   6 -10   1        0.46        0.38      2.42 o 
   7 -10   1        6.29        3.74      2.56 o 
   8 -10   1       13.21       14.80      2.81 o 
  -4  -9   1        4.45        0.32      2.56 o 
  -3  -9   1       57.47       62.29      6.64 o 
  -2  -9   1       20.12       24.04      2.60 o 
  -1  -9   1        6.68        2.38      3.08 o 
   0  -9   1      131.95      142.60      4.16 o 
   1  -9   1      435.71      434.99      8.69 o 
   2  -9   1      159.77      161.22      4.38 o 
   3  -9   1        0.44        2.21      1.64 o 
   4  -9   1        8.77        7.61      2.53 o 
   5  -9   1        3.67        3.96      1.95 o 
   6  -9   1        4.45        1.97      2.26 o 
   7  -9   1       49.98       51.89      3.27 o 
   8  -9   1       20.98       22.95      2.79 o 
   9  -9   1       75.12       75.45      4.31 o 
  -5  -8   1        2.99        0.70      4.61 o 
  -4  -8   1        1.04       -0.44      2.39 o 
  -3  -8   1      150.83      138.66      4.41 o 
  -2  -8   1      335.33      359.96      7.29 o 
  -1  -8   1      180.76      182.06      2.97 o 
   0  -8   1        7.23        9.31      1.13 o 
   1  -8   1      188.01      190.63      3.48 o 
   2  -8   1       61.34       66.18      2.09 o 
   3  -8   1      656.89      635.74     11.00 o 
   4  -8   1      526.53      527.88     12.70 o 
   5  -8   1       80.13       80.70      3.29 o 
   6  -8   1      113.42      121.29      4.01 o 
   7  -8   1        9.07        9.75      2.35 o 
   8  -8   1        0.97        1.40      2.28 o 
   9  -8   1      151.91      145.91      5.04 o 
  -6  -7   1       42.74       44.97      3.43 o 
  -5  -7   1       73.80       70.20      3.86 o 
  -4  -7   1       31.19       30.60      2.70 o 
  -3  -7   1        0.50        2.43      1.95 o 
  -2  -7   1        2.14       -0.74      5.59 o 
  -1  -7   1      485.75      489.02      5.87 o 
   0  -7   1      624.12      625.30      8.68 o 
   1  -7   1      585.18      591.00      6.82 o 
   2  -7   1      214.10      224.82      3.75 o 
   3  -7   1        1.74        0.41      1.11 o 
   4  -7   1      141.88      122.82      3.42 o 
   5  -7   1       49.12       50.94      2.59 o 
   6  -7   1      155.41      150.81      6.01 o 
   7  -7   1       36.86       36.27      2.47 o 
   8  -7   1      171.54      172.56      4.97 o 
   9  -7   1       12.92       10.35      3.79 o 
  -6  -6   1       11.15       14.81      5.20 o 
  -5  -6   1       24.48       17.68      2.48 o 
  -4  -6   1       16.70       19.66      2.27 o 
  -3  -6   1     1370.86     1404.95     22.68 o 
  -2  -6   1      862.16      839.75     13.99 o 
  -1  -6   1      137.91      133.06      2.19 o 
   0  -6   1       16.84       16.37      1.19 o 
   1  -6   1      307.38      310.25      3.85 o 
   2  -6   1      796.19      831.34     12.47 o 
   3  -6   1       42.63       38.19      2.02 o 
   4  -6   1      330.79      327.12      6.11 o 
   5  -6   1      807.69      747.74     12.53 o 
   6  -6   1      444.90      436.29      8.13 o 
   7  -6   1        1.69        9.61      6.12 o 
   8  -6   1       64.91       62.38      3.34 o 
   9  -6   1       68.24       65.76      5.57 o 
  -7  -5   1       53.37       56.45      3.49 o 
  -6  -5   1      282.53      282.45      6.61 o 
  -5  -5   1       49.60       45.00      2.75 o 
  -4  -5   1      106.25      106.12      3.53 o 
  -3  -5   1       17.22       17.45      1.92 o 
  -2  -5   1      520.82      566.84      7.69 o 
  -1  -5   1      644.95      673.69      8.89 o 
   0  -5   1     1017.55     1063.65     13.56 o 
   1  -5   1       23.67       20.58      0.83 o 
   2  -5   1      397.57      392.11      4.56 o 
   3  -5   1     2304.56     2248.94     28.01 o 
   4  -5   1      717.67      695.71      9.12 o 
   5  -5   1      172.61      172.38      4.00 o 
   6  -5   1      895.24      929.79     15.29 o 
   7  -5   1      263.08      273.44      6.33 o 
   8  -5   1       29.60       35.76      4.00 o 
   9  -5   1       76.31       73.87      5.55 o 
  10  -5   1       49.09       43.32      5.01 o 
  -8  -4   1       72.92       71.57      9.12 o 
  -7  -4   1       74.52       74.71      3.84 o 
  -6  -4   1       15.59       17.86      3.35 o 
  -5  -4   1       30.12       45.19      4.22 o 
  -4  -4   1      891.90      920.43     15.25 o 
  -3  -4   1      232.67      223.77      3.55 o 
  -2  -4   1      427.28      407.88     10.95 o 
  -1  -4   1     1150.63     1226.44     16.81 o 
   0  -4   1     3129.90     3067.91     37.86 o 
   1  -4   1     4611.15     4515.73     55.50 o 
   2  -4   1      138.58      141.76      1.94 o 
   3  -4   1     1775.30     1786.73     18.85 o 
   4  -4   1     2140.26     2063.55     38.90 o 
   5  -4   1      687.83      752.33      9.92 o 
   6  -4   1       38.46       41.04      1.86 o 
   7  -4   1       18.28       16.01      2.06 o 
   8  -4   1        3.30        1.19      3.06 o 
   9  -4   1       14.74       15.66      3.80 o 
  10  -4   1       34.87       41.20      5.25 o 
  -8  -3   1       16.03       15.49      2.79 o 
  -7  -3   1      300.38      295.04      6.73 o 
  -6  -3   1      458.49      424.92     11.01 o 
  -5  -3   1       82.87       83.47      3.04 o 
  -4  -3   1      189.46      165.22      3.90 o 
  -3  -3   1      589.03      597.83      7.93 o 
  -2  -3   1      291.36      285.15      4.86 o 
  -1  -3   1      695.17      754.11      9.63 o 
   0  -3   1       35.90       38.74      1.02 o 
   1  -3   1    17974.35    14858.07    192.26 o 
   2  -3   1     2033.65     2010.72     24.18 o 
   3  -3   1      747.88      777.07      9.70 o 
   4  -3   1      210.58      236.38      3.52 o 
   5  -3   1      307.61      319.21      4.67 o 
   6  -3   1       30.80       32.24      1.49 o 
   7  -3   1       52.29       48.78      2.49 o 
   8  -3   1      504.53      481.10     10.75 o 
   9  -3   1      255.75      287.00     10.63 o 
  -9  -2   1       77.51       83.23      4.26 o 
  -8  -2   1       99.21      108.05      6.21 o 
  -7  -2   1       36.97       37.74      4.50 o 
  -6  -2   1       24.45       32.71      2.99 o 
  -5  -2   1        0.27        1.29      1.57 o 
  -4  -2   1       15.20       16.51      1.00 o 
  -3  -2   1     3830.24     4090.98     50.40 o 
  -2  -2   1     4683.23     4651.76     57.16 o 
  -1  -2   1     7398.39     6575.00     80.65 o 
   0  -2   1     4789.92     4252.96     95.45 o 
   1  -2   1     6200.31     5707.58     81.40 o 
   2  -2   1     2719.81     2747.31     30.91 o 
   3  -2   1      199.08      188.43      2.76 o 
   4  -2   1       11.25       13.22      0.81 o 
   5  -2   1      514.31      519.40      7.07 o 
   6  -2   1     1075.61     1065.68     26.01 o 
   7  -2   1        9.44       11.96      2.72 o 
   8  -2   1        2.66        2.52      1.98 o 
   9  -2   1       21.49       16.79      2.62 o 
  -9  -1   1        0.74       -1.49      2.51 o 
  -8  -1   1       58.77       54.70      3.39 o 
  -7  -1   1       76.39       73.40      3.34 o 
  -6  -1   1      184.79      181.83      5.08 o 
  -5  -1   1      896.05      829.27     13.73 o 
  -4  -1   1     2238.30     2232.68     29.59 o 
  -3  -1   1     2319.58     2224.92     50.98 o 
  -2  -1   1       30.14       37.98      1.49 o 
  -1  -1   1     1403.85     1407.16     17.47 o 
   0  -1   1      407.88      405.18     17.43 o 
   1  -1   1      103.48      127.18      7.23 o 
   2  -1   1      122.07      120.14      1.54 o 
   3  -1   1     1985.77     1934.53     24.00 o 
   4  -1   1     1018.15     1190.69     15.06 o 
   5  -1   1       16.23       15.60      1.06 o 
   6  -1   1      135.23      128.90      3.63 o 
   7  -1   1      114.98      127.74      3.94 o 
   8  -1   1      455.21      465.54      9.18 o 
   9  -1   1      182.83      188.71      5.51 o 
  -9   0   1       52.55       58.46      3.70 o 
  -8   0   1       92.50       89.94      3.74 o 
  -7   0   1      382.12      363.73      7.33 o 
  -6   0   1      490.84      482.13      8.73 o 
  -5   0   1       52.15       64.53      1.84 o 
  -4   0   1     1616.63     1643.87     20.64 o 
  -3   0   1     3235.43     3276.50     40.41 o 
  -2   0   1     7750.37     6850.61     84.09 o 
  -1   0   1      504.72      530.60      6.73 o 
   1   0   1        9.87       15.28      1.28 o 
   2   0   1      357.08      385.20      5.04 o 
   3   0   1      462.96      522.99      6.83 o 
   4   0   1     3526.21     3567.89     44.12 o 
   5   0   1     2452.61     2533.53     39.35 o 
   6   0   1      125.05      113.88      3.56 o 
   7   0   1      359.07      335.24      7.01 o 
   8   0   1        0.33       -1.14      2.27 o 
   9   0   1       30.19       31.24      3.11 o 
  -9   1   1       21.59       18.32      3.51 o 
  -8   1   1        0.60       -2.28      1.96 o 
  -7   1   1      253.35      250.08      5.54 o 
  -6   1   1      616.91      579.61      8.01 o 
  -5   1   1      520.83      489.99      6.77 o 
  -4   1   1     4652.16     4722.87     58.08 o 
  -3   1   1      281.08      305.53      4.22 o 
  -2   1   1      193.59      210.74      2.94 o 
  -1   1   1     3009.44     2947.80     44.89 o 
   0   1   1      231.61      230.89      5.58 o 
   1   1   1      420.12      437.02      5.68 o 
   2   1   1     3687.92     3673.20     65.42 o 
   3   1   1      956.65      954.89     15.20 o 
   4   1   1      206.04      180.41      3.86 o 
   5   1   1       34.83       42.73      2.59 o 
   6   1   1      135.05      140.33      4.05 o 
   7   1   1      266.09      239.75      7.68 o 
   8   1   1      147.95      143.98      4.82 o 
   9   1   1       21.26       24.17      3.14 o 
 -10   2   1        2.60       -0.78      4.10 o 
  -9   2   1      148.39      141.47      8.02 o 
  -8   2   1      471.09      484.21     12.43 o 
  -7   2   1     1382.18     1336.73     21.52 o 
  -6   2   1      181.65      191.30      3.98 o 
  -5   2   1       63.50       82.49      2.02 o 
  -4   2   1      697.92      796.04     10.30 o 
  -3   2   1      493.49      481.62      7.84 o 
  -2   2   1     1956.03     1883.65     23.46 o 
  -1   2   1     3704.63     3601.46     65.11 o 
   0   2   1     2938.61     2804.06     34.56 o 
   1   2   1      433.96      436.05      5.68 o 
   2   2   1       50.36       56.50      1.83 o 
   3   2   1     1083.71     1054.91     26.57 o 
   4   2   1     1305.97     1265.99     20.22 o 
   5   2   1     1306.65     1201.25     19.57 o 
   6   2   1       55.03       62.27      3.15 o 
   7   2   1       28.92       39.95      2.83 o 
   8   2   1       16.21       15.84      2.86 o 
 -10   3   1      112.38      112.29      7.33 o 
  -9   3   1        5.88        7.57      3.60 o 
  -8   3   1       36.66       42.18      3.94 o 
  -7   3   1      387.71      398.44      6.03 o 
  -6   3   1      937.56      926.95     12.21 o 
  -5   3   1     1549.89     1603.56     20.27 o 
  -4   3   1      242.58      234.70      4.42 o 
  -3   3   1      411.54      452.35      5.97 o 
  -2   3   1      641.68      634.41     10.10 o 
  -1   3   1       39.88       39.27      0.97 o 
   0   3   1      508.39      513.71      6.67 o 
   1   3   1     3356.22     3132.44     47.87 o 
   2   3   1     1498.60     1391.01     17.50 o 
   3   3   1     1198.80     1174.37     18.74 o 
   4   3   1      230.84      245.53      5.22 o 
   5   3   1      210.26      199.94      5.79 o 
   6   3   1       51.65       56.07      3.29 o 
   7   3   1       18.10       19.29      2.70 o 
   8   3   1       42.59       48.79      3.57 o 
 -10   4   1       53.85       57.04      5.13 o 
  -9   4   1      242.14      249.50      8.85 o 
  -8   4   1      630.72      616.98     16.17 o 
  -7   4   1      183.16      184.55      4.55 o 
  -6   4   1       10.64       13.15      1.79 o 
  -5   4   1      198.69      231.13      3.64 o 
  -4   4   1      521.09      564.19     12.15 o 
  -3   4   1        8.93        7.81      1.04 o 
  -2   4   1     1956.19     2031.95     31.16 o 
  -1   4   1     2471.74     2323.17     28.78 o 
   0   4   1      277.26      282.35      3.99 o 
   1   4   1       17.73       22.45      1.46 o 
   2   4   1        3.67        1.52      0.75 o 
   3   4   1      180.54      166.10      4.02 o 
   4   4   1      270.12      256.14      5.57 o 
   5   4   1        3.75        2.29      2.04 o 
   6   4   1      101.82      110.50      4.17 o 
   7   4   1      153.69      149.87      5.06 o 
 -10   5   1       33.87       23.77      4.43 o 
  -9   5   1       16.62       20.30      3.89 o 
  -8   5   1        0.92        2.22      2.11 o 
  -7   5   1       16.06       16.19      2.16 o 
  -6   5   1       59.11       57.43      4.20 o 
  -5   5   1      525.34      539.07      9.30 o 
  -4   5   1     1516.99     1522.58     29.50 o 
  -3   5   1     2002.49     2002.36     30.91 o 
  -2   5   1       18.11       23.88      0.92 o 
  -1   5   1       13.77       17.19      0.97 o 
   0   5   1      896.52      886.92     11.46 o 
   1   5   1      840.77      808.16     10.57 o 
   2   5   1      780.33      799.27     13.29 o 
   3   5   1      227.25      220.21      5.56 o 
   4   5   1      434.14      444.42     10.34 o 
   5   5   1      237.37      236.99      5.81 o 
   6   5   1        1.01        4.01      2.38 o 
   7   5   1       50.59       56.35     11.22 o 
 -10   6   1       39.61       38.29      4.46 o 
  -9   6   1        6.64        4.18      2.52 o 
  -8   6   1       81.32       77.86      3.65 o 
  -7   6   1      323.85      314.31     12.23 o 
  -6   6   1      865.29      846.53     14.17 o 
  -5   6   1      244.06      221.99      4.80 o 
  -4   6   1       50.40       42.65      2.43 o 
  -3   6   1     1490.33     1506.60     23.65 o 
  -2   6   1     1471.59     1418.29     17.96 o 
  -1   6   1       94.87       91.62      2.00 o 
   0   6   1      180.61      184.61      3.18 o 
   1   6   1       47.88       44.14      1.75 o 
   2   6   1       74.91       79.29      3.01 o 
   3   6   1        1.81        2.86      1.80 o 
   4   6   1      188.84      199.66      5.21 o 
   5   6   1       62.11       63.27      3.64 o 
   6   6   1       70.12       62.05      4.47 o 
 -10   7   1        8.15       10.48      4.09 o 
  -9   7   1      159.25      151.34     11.64 o 
  -8   7   1      179.37      172.39      5.04 o 
  -7   7   1        8.71        4.13      2.14 o 
  -6   7   1      349.77      367.75     14.18 o 
  -5   7   1      444.40      421.77     14.86 o 
  -4   7   1       60.88       56.93      2.83 o 
  -3   7   1       82.82       94.78      3.08 o 
  -2   7   1      102.50       99.02      3.06 o 
  -1   7   1       10.02        8.50      1.61 o 
   0   7   1      146.23      149.64      2.93 o 
   1   7   1       19.85       26.63      1.93 o 
   2   7   1      150.27      146.44      4.14 o 
   3   7   1      463.59      469.70      9.03 o 
   4   7   1       71.66       69.10      3.56 o 
   5   7   1        6.68        9.19      2.77 o 
  -9   8   1      118.63      126.00      4.83 o 
  -8   8   1      366.17      375.01     11.97 o 
  -7   8   1      168.36      155.98      5.23 o 
  -6   8   1       17.38       12.67      2.15 o 
  -5   8   1        3.89        4.47      1.84 o 
  -4   8   1        0.57       -1.63      1.67 o 
  -3   8   1      574.81      559.93     10.04 o 
  -2   8   1       58.26       57.25      2.75 o 
  -1   8   1      275.69      276.39      5.74 o 
   0   8   1      116.73      114.94      3.97 o 
   1   8   1      391.41      397.74      7.70 o 
   2   8   1        9.25        4.57      2.11 o 
   3   8   1       22.21       25.95      2.59 o 
   4   8   1       13.08       10.35      2.84 o 
  -9   9   1        7.35        3.83      2.85 o 
  -8   9   1        7.83        5.59      2.49 o 
  -7   9   1       32.08       43.42      5.79 o 
  -6   9   1        8.15        7.91      2.39 o 
  -5   9   1        9.71       12.55      2.41 o 
  -4   9   1       99.24      104.50      3.67 o 
  -3   9   1       61.29       52.73      3.10 o 
  -2   9   1       35.96       33.13      2.53 o 
  -1   9   1       43.62       41.01      2.59 o 
   0   9   1        2.68       -0.66      3.05 o 
   1   9   1       33.67       47.03      4.60 o 
   2   9   1      116.07      125.92      6.83 o 
   3   9   1       42.85       41.40      4.04 o 
  -8  10   1       21.40       24.07      3.19 o 
  -7  10   1       15.88       14.96      2.87 o 
  -6  10   1       35.38       31.07      2.99 o 
  -5  10   1       20.41       16.61      3.38 o 
  -4  10   1        2.11        1.25      2.24 o 
  -3  10   1        0.30        3.05      2.10 o 
  -2  10   1       24.42       28.75      3.70 o 
  -1  10   1      163.20      166.90      4.75 o 
   0  10   1      184.20      176.21      7.74 o 
   1  10   1       38.45       38.63      4.33 o 
   2  10   1        0.52        2.58      4.09 o 
  -7  11   1        2.15        3.87      4.39 o 
  -6  11   1        4.58        3.14      2.69 o 
  -5  11   1        0.50       -1.33      2.38 o 
  -4  11   1      120.15      117.03      4.50 o 
  -3  11   1      126.89      132.53      4.65 o 
  -2  11   1      100.03       92.46      4.00 o 
  -1  11   1        6.61        4.63      3.92 o 
   0  11   1        7.06        9.31      4.16 o 
   1  11   1       25.46       30.36      4.93 o 
  -5  12   1       48.95       41.31      3.46 o 
  -4  12   1        0.69       -0.28      2.71 o 
  -3  12   1       45.82       51.28      3.60 o 
  -2  12   1       20.90       24.16      4.71 o 
   1 -12   2        2.94        0.08      2.64 o 
   2 -12   2       57.57       65.84      4.46 o 
   3 -12   2       78.75       87.60      3.99 o 
   4 -12   2        6.66        9.21      2.61 o 
   5 -12   2        0.15       -2.67      2.64 o 
   6 -12   2        1.31       -2.25      2.77 o 
  -1 -11   2       32.50       46.15      4.84 o 
   0 -11   2       35.32       40.25      4.60 o 
   1 -11   2       36.58       39.07      3.91 o 
   2 -11   2        1.75       -0.43      3.30 o 
   3 -11   2       19.74       21.85      2.54 o 
   4 -11   2       67.08       73.11      3.83 o 
   5 -11   2        0.69        0.27      2.40 o 
   6 -11   2        7.84        7.98      2.72 o 
   7 -11   2       63.87       67.70      4.11 o 
  -3 -10   2       46.08       59.43      3.45 o 
  -2 -10   2        8.83        6.76      3.62 o 
  -1 -10   2        0.20       -1.84      3.33 o 
   0 -10   2       83.86       79.01      4.29 o 
   1 -10   2       78.67       75.44      3.26 o 
   2 -10   2       72.46       72.95      2.78 o 
   3 -10   2       78.61       69.34      3.35 o 
   4 -10   2        4.97        3.44      2.11 o 
   5 -10   2        1.22       -0.39      2.44 o 
   6 -10   2        2.25        0.52      2.41 o 
   7 -10   2       50.14       47.81      3.21 o 
   8 -10   2       12.03       13.89      3.02 o 
  -4  -9   2       41.01       37.31      3.18 o 
  -3  -9   2        0.57       -4.95      3.30 o 
  -2  -9   2      234.68      265.88      9.55 o 
  -1  -9   2      239.99      241.79      5.23 o 
   0  -9   2       56.58       58.94      2.33 o 
   1  -9   2       11.98       14.16      1.52 o 
   2  -9   2       10.19        8.68      1.58 o 
   3  -9   2       42.39       49.03      2.34 o 
   4  -9   2       89.77       97.47      3.61 o 
   5  -9   2       52.58       50.56      3.11 o 
   6  -9   2      239.35      242.43      5.83 o 
   7  -9   2      125.76      140.76      4.66 o 
   8  -9   2       10.83       16.47      2.74 o 
  -5  -8   2       67.03       79.21      4.23 o 
  -4  -8   2       29.43       36.32      3.04 o 
  -3  -8   2      286.30      287.04      9.62 o 
  -2  -8   2       10.64       10.41      2.04 o 
  -1  -8   2      244.47      249.18      3.63 o 
   0  -8   2       44.39       51.06      1.74 o 
   1  -8   2       31.83       33.90      1.70 o 
   2  -8   2      132.09      124.25      2.88 o 
   3  -8   2      490.62      520.90      7.40 o 
   4  -8   2      104.59      100.29      2.71 o 
   5  -8   2       14.20       16.43      1.98 o 
   6  -8   2        7.72        8.12      2.60 o 
   7  -8   2      257.85      260.88     13.81 o 
   8  -8   2      178.36      181.52      5.27 o 
   9  -8   2       12.83       10.32      3.98 o 
  -6  -7   2       32.06       34.67      3.30 o 
  -5  -7   2        0.61        2.34      2.50 o 
  -4  -7   2        1.31        0.11      2.11 o 
  -3  -7   2      227.62      239.89      5.56 o 
  -2  -7   2       39.61       46.53      1.97 o 
  -1  -7   2       13.98       15.74      1.35 o 
   0  -7   2      202.05      209.12      3.62 o 
   1  -7   2      353.63      355.54      6.56 o 
   2  -7   2     1082.02     1067.12     13.56 o 
   3  -7   2       35.53       33.68      1.59 o 
   4  -7   2      281.06      316.76      6.60 o 
   5  -7   2      487.80      456.15     10.56 o 
   6  -7   2      534.28      500.91      9.14 o 
   7  -7   2        3.21        4.06      3.38 o 
   8  -7   2        6.48        8.51      2.34 o 
   9  -7   2       38.16       36.20      4.55 o 
  -7  -6   2        9.21        7.80      7.63 o 
  -6  -6   2       80.73       95.90      4.08 o 
  -5  -6   2      232.00      227.47      5.57 o 
  -4  -6   2      283.30      282.03      8.30 o 
  -3  -6   2      277.52      268.13      5.75 o 
  -2  -6   2      232.40      241.17      3.99 o 
  -1  -6   2      296.40      297.59      4.57 o 
   0  -6   2      184.66      195.71      3.27 o 
   1  -6   2      457.55      478.27      6.56 o 
   2  -6   2     6928.34     6790.36     81.29 o 
   3  -6   2      256.85      234.54      3.33 o 
   4  -6   2       57.34       63.88      1.91 o 
   5  -6   2        5.08        4.31      1.48 o 
   6  -6   2       58.00       60.51      2.87 o 
   7  -6   2       14.06       15.34      2.13 o 
   8  -6   2       25.77       26.70      3.89 o 
   9  -6   2       90.89       88.65      6.11 o 
  -7  -5   2      121.96      121.70      4.63 o 
  -6  -5   2       37.41       37.86      2.90 o 
  -5  -5   2       61.33       64.64      3.62 o 
  -4  -5   2       12.47       14.76      1.99 o 
  -3  -5   2      166.15      162.29      3.80 o 
  -2  -5   2      550.60      633.73      8.53 o 
  -1  -5   2     1907.39     1958.99     24.55 o 
   0  -5   2      328.55      285.47      4.18 o 
   1  -5   2     1038.27      977.19     12.49 o 
   2  -5   2      915.10      960.78     12.29 o 
   3  -5   2      460.51      511.81      5.83 o 
   4  -5   2      208.31      202.55      3.37 o 
   5  -5   2      119.10      117.66      8.12 o 
   6  -5   2      178.75      182.58      4.32 o 
   7  -5   2      435.78      437.55      8.20 o 
   8  -5   2      115.57      123.87      6.21 o 
   9  -5   2       34.42       33.26      4.42 o 
  -8  -4   2        2.67        0.20      2.65 o 
  -7  -4   2       19.18       22.11      2.72 o 
  -6  -4   2       15.66       19.63      2.41 o 
  -5  -4   2       59.11       61.00      9.15 o 
  -4  -4   2     1048.12     1011.82     16.61 o 
  -3  -4   2     2651.01     2671.53     33.26 o 
  -2  -4   2      545.39      532.25      7.14 o 
  -1  -4   2        2.69        2.44      1.10 o 
   0  -4   2      680.43      747.35     15.60 o 
   1  -4   2      388.41      434.36      5.80 o 
   2  -4   2     1472.11     1382.82     17.31 o 
   3  -4   2      265.64      284.64      7.75 o 
   4  -4   2      132.84      113.92      1.90 o 
   5  -4   2     1126.90     1138.31     14.64 o 
   6  -4   2      320.95      310.81      5.41 o 
   7  -4   2      156.90      155.71      4.04 o 
   8  -4   2       24.56       25.87      3.66 o 
   9  -4   2       78.65       84.93      6.85 o 
  -8  -3   2      121.77      122.40      5.07 o 
  -7  -3   2      113.76      110.10      4.04 o 
  -6  -3   2      132.18      130.14      4.07 o 
  -5  -3   2      539.26      513.90      9.32 o 
  -4  -3   2      198.07      190.13      4.13 o 
  -3  -3   2      338.92      352.56      5.01 o 
  -2  -3   2     2110.27     2245.06     27.90 o 
  -1  -3   2      202.51      208.37      3.05 o 
   0  -3   2      257.05      219.62      3.12 o 
   1  -3   2     3115.04     3229.22     60.68 o 
   2  -3   2        9.93       19.63      1.37 o 
   3  -3   2      200.50      231.06      3.14 o 
   4  -3   2       36.27       50.43      1.24 o 
   5  -3   2     1029.53     1073.51     13.80 o 
   6  -3   2     1405.27     1389.51     17.81 o 
   7  -3   2      293.38      308.39      6.30 o 
   8  -3   2      314.87      318.84     15.27 o 
   9  -3   2        4.14        3.05      4.34 o 
  -9  -2   2       19.65       18.71      2.92 o 
  -8  -2   2       44.07       37.91      4.12 o 
  -7  -2   2       65.96       61.31      3.22 o 
  -6  -2   2       19.66       23.06      2.05 o 
  -5  -2   2     1068.60     1088.02     17.75 o 
  -4  -2   2     1186.83     1154.44     14.80 o 
  -3  -2   2     1181.63     1185.15     15.03 o 
  -2  -2   2        7.96       15.15      0.77 o 
  -1  -2   2      109.73       90.09      1.91 o 
   0  -2   2     3101.32     2833.52     42.22 o 
   1  -2   2     7921.02     7441.86    176.39 o 
   2  -2   2     2167.59     2429.23     29.98 o 
   3  -2   2      942.67      906.29     14.30 o 
   4  -2   2     2278.08     2358.07     24.75 o 
   5  -2   2      741.07      716.56      9.48 o 
   6  -2   2        5.80        6.87      1.64 o 
   7  -2   2       80.10       78.38      3.26 o 
   8  -2   2       75.05       74.41      3.59 o 
   9  -2   2       31.92       31.66      3.12 o 
  -9  -1   2        3.31       -3.15      4.13 o 
  -8  -1   2      212.47      193.79      5.29 o 
  -7  -1   2      468.02      470.68      8.97 o 
  -6  -1   2      976.41      918.38     15.34 o 
  -5  -1   2      345.04      361.48      9.62 o 
  -4  -1   2     1175.90     1357.80     18.83 o 
  -3  -1   2      638.41      743.84     17.09 o 
  -2  -1   2      929.91     1035.89     13.03 o 
  -1  -1   2     1770.92     1700.19     31.93 o 
   0  -1   2      436.56      528.09      6.76 o 
   1  -1   2     5876.04     5505.29     68.84 o 
   2  -1   2     5041.51     5280.75    113.15 o 
   3  -1   2       44.30       35.12      0.92 o 
   4  -1   2      327.33      310.31      4.41 o 
   5  -1   2      347.85      324.92      6.16 o 
   6  -1   2     1050.74     1006.07     16.62 o 
   7  -1   2       68.67       72.28      3.29 o 
   8  -1   2       61.98       68.89      3.57 o 
   9  -1   2        4.58        5.22      2.85 o 
  -9   0   2      279.99      268.85      6.56 o 
  -8   0   2      168.01      174.04      4.87 o 
  -7   0   2        2.06       -0.37      1.79 o 
  -6   0   2      534.14      541.29      7.63 o 
  -5   0   2     1085.65     1099.49     14.22 o 
  -4   0   2     1394.99     1474.44     18.63 o 
  -3   0   2      477.34      472.30      8.45 o 
  -2   0   2       12.28       15.15      0.68 o 
  -1   0   2     1590.20     1445.97     18.03 o 
   0   0   2      672.55      650.93      8.20 o 
   1   0   2     4191.62     4201.18     97.57 o 
   2   0   2     5751.27     5450.82     66.94 o 
   3   0   2     1672.99     1676.20     17.67 o 
   4   0   2      895.27      908.42     11.69 o 
   5   0   2      335.92      339.60      6.53 o 
   6   0   2      165.72      149.82      4.04 o 
   7   0   2       17.13       15.88      2.20 o 
   8   0   2        0.85        2.44      2.31 o 
   9   0   2       19.62       22.32      3.10 o 
 -10   1   2       10.79       13.18      4.87 o 
  -9   1   2      122.11      119.91      4.32 o 
  -8   1   2      409.10      410.91      8.17 o 
  -7   1   2      239.98      238.78      5.35 o 
  -6   1   2       73.66       78.73      2.42 o 
  -5   1   2      246.96      241.79      3.89 o 
  -4   1   2      154.79      167.22      2.81 o 
  -3   1   2      174.85      203.11      3.07 o 
  -2   1   2       39.36       49.53      1.61 o 
  -1   1   2      647.88      604.72      7.70 o 
   0   1   2    13267.19     9930.04    497.56 o 
   1   1   2     9001.59     7967.63    271.99 o 
   2   1   2       15.73       14.90      0.56 o 
   3   1   2       50.03       77.98      4.38 o 
   4   1   2       25.31       33.28      4.09 o 
   5   1   2      117.09      121.35      3.58 o 
   6   1   2        3.99        5.41      3.72 o 
   7   1   2      209.36      202.41      5.31 o 
   8   1   2      149.64      155.81      5.05 o 
 -10   2   2      200.44      205.31      9.12 o 
  -9   2   2      174.30      165.48      7.53 o 
  -8   2   2        9.87       11.90      2.06 o 
  -7   2   2       18.09       16.78      1.57 o 
  -6   2   2       20.05       23.72      1.40 o 
  -5   2   2       71.63       89.30      2.83 o 
  -4   2   2     1150.49     1214.63     15.44 o 
  -3   2   2     3014.07     2871.23    146.36 o 
  -2   2   2     9820.38     8434.56    164.08 o 
  -1   2   2      169.30      228.40      4.04 o 
   0   2   2      371.80      413.53      5.45 o 
   1   2   2     2170.25     2124.12     26.37 o 
   2   2   2      183.25      154.56      3.29 o 
   3   2   2      566.75      586.21      9.87 o 
   4   2   2      574.55      553.21      9.66 o 
   5   2   2      440.82      441.46      8.25 o 
   6   2   2       84.89       80.13      3.51 o 
   7   2   2       29.50       28.55      3.82 o 
   8   2   2       33.33       31.41      3.23 o 
 -10   3   2       12.63       17.68      4.58 o 
  -9   3   2       65.58       57.46      4.55 o 
  -8   3   2       15.95       13.53      3.21 o 
  -7   3   2       24.77       25.00      1.58 o 
  -6   3   2      520.50      520.99      7.33 o 
  -5   3   2     1862.09     1942.20     24.42 o 
  -4   3   2      275.76      268.51      5.06 o 
  -3   3   2      433.62      468.34      6.27 o 
  -2   3   2     1875.14     1915.23     23.83 o 
  -1   3   2     3503.31     3385.39     41.72 o 
   0   3   2     1826.17     1919.08     23.88 o 
   1   3   2     1855.96     1765.82    105.01 o 
   2   3   2      349.23      362.74      5.06 o 
   3   3   2      189.07      197.75      4.31 o 
   4   3   2      117.69      117.74      3.55 o 
   5   3   2      145.16      129.27      3.99 o 
   6   3   2      281.93      274.60      6.36 o 
   7   3   2      179.01      170.38      5.26 o 
 -10   4   2       34.86       33.97      4.48 o 
  -9   4   2      128.14      143.08      6.80 o 
  -8   4   2      454.70      453.66      8.73 o 
  -7   4   2      216.48      217.63      5.07 o 
  -6   4   2        7.82       11.38      1.68 o 
  -5   4   2      776.70      800.89     10.53 o 
  -4   4   2     3086.85     3069.28     38.07 o 
  -3   4   2     1717.14     1652.08     20.75 o 
  -2   4   2      135.29      143.93      2.36 o 
  -1   4   2      156.33      162.39      2.59 o 
   0   4   2      523.68      543.72      8.93 o 
   1   4   2       28.31       34.08      2.30 o 
   2   4   2        4.00        3.77      1.36 o 
   3   4   2      288.95      278.57      5.68 o 
   4   4   2      557.39      572.32     10.30 o 
   5   4   2       27.88       23.91      3.33 o 
   6   4   2       23.16       21.95      2.78 o 
   7   4   2        0.88        0.68      2.71 o 
 -10   5   2       27.49       25.56      4.48 o 
  -9   5   2        0.11       -3.86      3.18 o 
  -8   5   2       98.71       93.74      3.73 o 
  -7   5   2      409.19      426.30      8.17 o 
  -6   5   2      823.51      762.75     12.91 o 
  -5   5   2      375.13      356.66      7.92 o 
  -4   5   2      179.06      198.90      4.25 o 
  -3   5   2        5.20        5.63      1.33 o 
  -2   5   2       66.87       75.09      2.75 o 
  -1   5   2      130.28      123.02      2.29 o 
   0   5   2     2563.90     2530.15     31.51 o 
   1   5   2      350.35      327.69      6.13 o 
   2   5   2      469.40      454.67      8.19 o 
   3   5   2      321.46      314.66     11.05 o 
   4   5   2        0.61        1.60      2.07 o 
   5   5   2      164.55      174.35      6.35 o 
   6   5   2       77.43       78.95      4.10 o 
 -10   6   2      127.60      137.96      7.27 o 
  -9   6   2      116.99      114.82      4.42 o 
  -8   6   2       22.48       22.44      2.63 o 
  -7   6   2        2.42        3.04      2.60 o 
  -6   6   2      145.79      155.47      4.20 o 
  -5   6   2      292.81      260.24      8.68 o 
  -4   6   2      155.50      155.82      3.87 o 
  -3   6   2      716.23      733.37     12.25 o 
  -2   6   2      302.52      284.39      5.53 o 
  -1   6   2      266.03      251.44      3.91 o 
   0   6   2      226.54      206.12      3.49 o 
   1   6   2       87.41       86.62      2.87 o 
   2   6   2      115.54      118.37      3.58 o 
   3   6   2      235.70      226.62      5.32 o 
   4   6   2       54.00       45.69      2.98 o 
   5   6   2       14.75       11.91      3.05 o 
   6   6   2        0.70       -0.10      2.72 o 
 -10   7   2        1.46       -5.29      3.53 o 
  -9   7   2        0.48        1.63      2.34 o 
  -8   7   2        1.30        6.15      3.33 o 
  -7   7   2      161.20      154.74      4.48 o 
  -6   7   2      209.51      197.51      5.72 o 
  -5   7   2      151.86      139.85      4.02 o 
  -4   7   2      219.40      216.01      4.83 o 
  -3   7   2      297.46      275.69      6.25 o 
  -2   7   2      127.57      115.19      3.99 o 
  -1   7   2       82.22       73.93      3.60 o 
   0   7   2      577.91      581.76      8.12 o 
   1   7   2      377.27      365.05      7.07 o 
   2   7   2      250.42      253.50      9.60 o 
   3   7   2        7.58        7.27      2.28 o 
   4   7   2       15.82       16.05      2.67 o 
   5   7   2        6.10        7.75      2.72 o 
  -9   8   2       63.80       66.57      3.81 o 
  -8   8   2        6.76        4.74      2.60 o 
  -7   8   2        0.70        2.84      2.41 o 
  -6   8   2        0.58        0.21      1.85 o 
  -5   8   2       89.37       95.98      3.56 o 
  -4   8   2      147.10      155.50      4.26 o 
  -3   8   2      388.97      386.70      7.53 o 
  -2   8   2      329.18      303.07     11.23 o 
  -1   8   2      549.92      497.35     12.53 o 
   0   8   2        0.46       -1.55      2.88 o 
   1   8   2      111.71      113.00      3.72 o 
   2   8   2       85.62       80.30      3.41 o 
   3   8   2        0.68        0.33      2.24 o 
   4   8   2       10.18       10.67      2.80 o 
  -9   9   2       10.95       12.68      2.89 o 
  -8   9   2        5.99        6.36      2.74 o 
  -7   9   2       61.08       62.38      3.65 o 
  -6   9   2       79.36       69.67      7.55 o 
  -5   9   2       71.13       67.93      3.42 o 
  -4   9   2      430.57      400.35      8.08 o 
  -3   9   2      100.01       85.98      5.81 o 
  -2   9   2       32.79       37.80      2.61 o 
  -1   9   2      175.06      183.92      4.84 o 
   0   9   2       17.53       16.03      3.82 o 
   1   9   2        1.09       -3.80      3.51 o 
   2   9   2        1.19        2.23      3.80 o 
   3   9   2       21.90       20.91      2.84 o 
  -8  10   2       71.03       65.69      4.58 o 
  -7  10   2       40.24       39.48      3.18 o 
  -6  10   2        9.28        5.27      2.42 o 
  -5  10   2       14.63       18.84      3.06 o 
  -4  10   2      141.94      147.40      4.73 o 
  -3  10   2       79.03       77.56      3.70 o 
  -2  10   2       16.17       16.53      4.06 o 
  -1  10   2        1.24       -2.73      3.57 o 
   0  10   2        1.12        1.86      3.65 o 
   1  10   2       35.43       36.39      4.84 o 
   2  10   2        1.88       -3.94      4.10 o 
  -7  11   2       22.82       17.86      3.00 o 
  -6  11   2       76.21       74.45      4.00 o 
  -5  11   2       51.99       57.65      3.64 o 
  -4  11   2        4.81        0.41      2.41 o 
  -3  11   2        0.85       -1.69      2.59 o 
  -2  11   2        0.02        1.82      3.97 o 
  -1  11   2        5.86        9.06      3.74 o 
   0  11   2        0.54       -0.42      4.07 o 
  -5  12   2        0.56       -1.52      5.35 o 
  -4  12   2        6.40       -2.55      3.23 o 
  -3  12   2        0.23       -6.40      4.40 o 
   1 -12   3        2.31        1.79      1.93 o 
   2 -12   3        0.98       -0.09      1.98 o 
   3 -12   3        0.03        0.51      2.47 o 
   4 -12   3       18.75       18.22      5.92 o 
   5 -12   3       10.05        6.68      3.64 o 
  -1 -11   3        0.63       -4.96      3.74 o 
   0 -11   3        8.07        6.54      1.85 o 
   1 -11   3       12.17       11.53      1.86 o 
   2 -11   3        0.53        0.96      1.81 o 
   3 -11   3        1.78        0.73      1.81 o 
   4 -11   3       31.43       33.04      3.01 o 
   5 -11   3      118.94      115.22      4.46 o 
   6 -11   3       40.65       41.47      3.09 o 
   7 -11   3        0.00       -0.20      2.72 o 
  -3 -10   3        4.01        1.93      3.39 o 
  -2 -10   3       21.40       20.99      3.85 o 
  -1 -10   3       21.37       19.44      3.74 o 
   0 -10   3        1.24        2.68      1.58 o 
   1 -10   3        8.42        8.12      1.70 o 
   2 -10   3       52.78       62.25      3.59 o 
   3 -10   3      310.42      300.97      5.22 o 
   4 -10   3       31.34       39.73      3.89 o 
   5 -10   3      139.89      145.61      4.59 o 
   6 -10   3       67.93       64.37      6.10 o 
   7 -10   3       44.96       47.09      3.30 o 
   8 -10   3        0.55       -4.16      2.78 o 
  -4  -9   3       45.19       49.51      4.60 o 
  -3  -9   3       35.88       51.22      3.11 o 
  -2  -9   3        2.70        0.99      2.87 o 
  -1  -9   3       82.38       85.84      8.46 o 
   0  -9   3       85.16       83.60      2.60 o 
   1  -9   3       16.79       14.98      1.54 o 
   2  -9   3       61.18       53.36      2.28 o 
   3  -9   3     1182.60     1129.86     19.41 o 
   4  -9   3       91.03      103.65      2.84 o 
   5  -9   3      115.71      117.99      3.81 o 
   6  -9   3       35.43       35.79      2.74 o 
   7  -9   3        9.64       10.72      2.81 o 
   8  -9   3        4.94        2.52      5.33 o 
  -5  -8   3       35.42       37.93      4.51 o 
  -4  -8   3        0.55       -1.64      3.23 o 
  -3  -8   3       26.96       35.52      2.67 o 
  -2  -8   3        1.35       -1.47      1.88 o 
  -1  -8   3       87.07       87.70      2.84 o 
   0  -8   3      365.52      378.05      5.79 o 
   1  -8   3      472.88      480.21      8.64 o 
   2  -8   3      450.88      441.58      6.44 o 
   3  -8   3      419.46      421.02      6.20 o 
   4  -8   3       95.10       92.65      2.56 o 
   5  -8   3        6.12        8.26      1.59 o 
   6  -8   3        3.19        2.32      3.31 o 
   7  -8   3       35.83       36.27      2.76 o 
   8  -8   3       35.52       42.31      3.13 o 
   9  -8   3        4.06        8.67      3.98 o 
  -6  -7   3        0.86        2.22      3.76 o 
  -5  -7   3       11.67       18.72      4.83 o 
  -4  -7   3        5.95        3.95      2.92 o 
  -3  -7   3        6.20        6.22      2.00 o 
  -2  -7   3      543.52      554.36      7.89 o 
  -1  -7   3      476.37      466.46      7.72 o 
   0  -7   3        8.40        8.94      1.26 o 
   1  -7   3      610.96      602.51      9.81 o 
   2  -7   3       28.57       29.91      1.37 o 
   4  -7   3      222.95      212.12      3.74 o 
   5  -7   3      373.70      370.57      5.65 o 
   6  -7   3      205.08      219.30      5.14 o 
   7  -7   3      129.60      119.28      3.88 o 
   8  -7   3        0.78        0.62      3.35 o 
   9  -7   3        0.51       -4.99      3.71 o 
  -7  -6   3       32.27       34.87      4.22 o 
  -6  -6   3       48.96       50.85      3.18 o 
  -5  -6   3      138.00      147.50      4.52 o 
  -4  -6   3      397.35      406.52      8.03 o 
  -3  -6   3        0.38       -0.27      1.16 o 
  -2  -6   3      149.33      161.81      4.12 o 
  -1  -6   3      951.44      973.54     21.30 o 
   0  -6   3      597.89      587.23      7.96 o 
   1  -6   3      247.69      242.24      3.80 o 
   2  -6   3     1282.23     1298.90     16.56 o 
   3  -6   3       83.96       88.76      2.05 o 
   4  -6   3       75.00       63.37      2.02 o 
   5  -6   3       16.63       16.31      1.32 o 
   6  -6   3      181.15      184.22      4.50 o 
   7  -6   3      266.21      271.44      5.93 o 
   8  -6   3       63.17       67.01      5.25 o 
   9  -6   3       78.37       83.28      5.52 o 
  -7  -5   3       30.41       31.36      2.87 o 
  -6  -5   3       12.96        9.86      2.15 o 
  -5  -5   3        0.45        0.10      2.04 o 
  -4  -5   3       29.13       28.51      2.84 o 
  -3  -5   3      469.72      459.47      6.54 o 
  -2  -5   3     1011.66     1049.77     13.62 o 
  -1  -5   3       36.06       26.65      1.25 o 
   0  -5   3       30.58       35.94      1.46 o 
   1  -5   3      957.26     1030.00     13.17 o 
   2  -5   3      409.45      456.16      8.43 o 
   3  -5   3      232.76      247.96      3.78 o 
   4  -5   3      659.80      680.19      7.68 o 
   5  -5   3      698.39      710.42      8.11 o 
   6  -5   3      356.22      343.48      7.51 o 
   7  -5   3        0.40        1.63      2.84 o 
   8  -5   3       21.00       23.86      3.42 o 
  -8  -4   3        0.60       -0.95      2.60 o 
  -7  -4   3       42.28       40.86      3.12 o 
  -6  -4   3      313.46      339.74      7.25 o 
  -5  -4   3     1269.04     1234.33     20.24 o 
  -4  -4   3       71.67       67.69      2.81 o 
  -3  -4   3       26.97       30.46      1.45 o 
  -2  -4   3      444.59      498.39      6.80 o 
  -1  -4   3       76.45       72.01      1.67 o 
   0  -4   3     2335.14     2392.15     29.68 o 
   1  -4   3     3809.50     3809.04     56.04 o 
   2  -4   3      720.87      687.60      8.93 o 
   3  -4   3      650.92      604.79      7.99 o 
   4  -4   3      577.59      591.64      6.73 o 
   5  -4   3       23.90       24.61      1.14 o 
   6  -4   3      213.82      215.79      3.78 o 
   7  -4   3      455.65      436.91      8.22 o 
   9  -4   3       14.28       15.87      4.86 o 
  -8  -3   3      186.83      182.66      5.36 o 
  -7  -3   3      109.90      116.54      4.05 o 
  -6  -3   3       13.43       12.47      2.04 o 
  -5  -3   3      258.70      275.63      5.83 o 
  -4  -3   3      816.64      827.28     11.49 o 
  -3  -3   3      620.36      653.43      8.70 o 
  -2  -3   3      793.07      803.63     10.38 o 
  -1  -3   3      962.89     1033.01     15.87 o 
   0  -3   3      444.09      436.54      7.05 o 
   1  -3   3      513.61      458.79      6.03 o 
   2  -3   3      158.15      162.85      2.55 o 
   3  -3   3     1729.57     1845.59     23.03 o 
   4  -3   3     1680.73     1609.03     17.12 o 
   5  -3   3      574.71      616.76      7.03 o 
   6  -3   3       34.15       41.85      2.74 o 
   7  -3   3       46.89       52.11      3.01 o 
   8  -3   3       41.94       47.64      3.07 o 
   9  -3   3        7.10        1.95      4.31 o 
  -9  -2   3       20.48       19.40      7.43 o 
  -8  -2   3       25.28       32.40      5.40 o 
  -7  -2   3      320.45      307.92      6.73 o 
  -6  -2   3      604.47      590.20     16.97 o 
  -5  -2   3       49.49       47.81      1.76 o 
  -4  -2   3        6.98        9.63      1.11 o 
  -3  -2   3      185.97      190.17      3.04 o 
  -2  -2   3      183.62      174.39      3.35 o 
  -1  -2   3      216.55      246.75      7.88 o 
   0  -2   3     1529.03     1544.08     19.23 o 
   1  -2   3     2972.90     2937.91     44.47 o 
   2  -2   3     1938.20     1997.48     24.78 o 
   3  -2   3      175.86      181.03      2.82 o 
   4  -2   3        4.48       19.59      4.67 o 
   5  -2   3        1.46        0.57      1.37 o 
   6  -2   3      138.40      137.58      6.38 o 
   7  -2   3       39.12       33.49      2.50 o 
   8  -2   3       91.48       76.60      3.56 o 
   9  -2   3      124.92      136.37      5.02 o 
  -9  -1   3      203.31      206.81      6.46 o 
  -8  -1   3      162.75      159.58      4.75 o 
  -7  -1   3        7.26        6.11      2.00 o 
  -6  -1   3        5.23        3.11      1.68 o 
  -5  -1   3       12.79       11.39      1.21 o 
  -4  -1   3      226.36      267.19      4.32 o 
  -3  -1   3     3047.97     3241.46     40.07 o 
  -2  -1   3     3546.49     3550.46     52.96 o 
  -1  -1   3     8202.54     7221.54    107.01 o 
   0  -1   3     6626.37     6260.52     77.04 o 
   1  -1   3     1245.55     1300.70     16.20 o 
   2  -1   3     1328.41     1392.66     20.34 o 
   3  -1   3      282.17      237.62     12.57 o 
   4  -1   3      192.53      218.57      2.80 o 
   5  -1   3      187.03      190.58      4.98 o 
   6  -1   3      764.05      753.40     17.52 o 
   7  -1   3      183.80      180.01      6.29 o 
   8  -1   3       15.22       12.42      2.60 o 
   9  -1   3       30.59       28.01      3.15 o 
  -9   0   3        9.26       10.26      2.53 o 
  -8   0   3       47.37       39.89      2.78 o 
  -7   0   3       10.28        5.21      2.39 o 
  -6   0   3      302.45      293.55      4.73 o 
  -5   0   3     1409.28     1386.51     25.47 o 
  -4   0   3     1751.62     1735.79     23.06 o 
  -3   0   3      752.39      692.24      9.02 o 
  -2   0   3      145.39      161.22      2.48 o 
  -1   0   3     4511.46     4145.50     51.13 o 
   0   0   3     5234.38     5074.87     83.10 o 
   1   0   3      137.83      147.71      2.22 o 
   2   0   3       70.79       78.78      2.03 o 
   3   0   3      275.89      259.24      3.73 o 
   4   0   3      397.84      407.40      7.35 o 
   5   0   3        1.26        2.13      1.57 o 
   6   0   3      195.63      185.06      4.67 o 
   7   0   3       98.26       89.60      3.81 o 
   8   0   3      149.30      146.26      4.93 o 
 -10   1   3       16.99       20.45      4.30 o 
  -9   1   3       23.09       19.07      2.63 o 
  -8   1   3       33.41       36.55      2.61 o 
  -7   1   3      635.80      618.07      8.78 o 
  -6   1   3      713.99      685.53      9.40 o 
  -5   1   3       14.81       19.29      1.23 o 
  -4   1   3     1479.71     1580.58     19.97 o 
  -3   1   3     2053.55     2114.37     26.35 o 
  -2   1   3     2615.08     2726.89     33.73 o 
  -1   1   3     4313.08     4058.82     65.70 o 
   0   1   3      301.11      312.84      4.25 o 
   1   1   3      857.24      909.77     14.32 o 
   2   1   3        8.22        3.34      0.72 o 
   3   1   3       18.70       19.70      1.38 o 
   4   1   3      384.77      368.52      6.88 o 
   5   1   3     1129.25     1143.18     18.74 o 
   6   1   3      125.88      125.04      4.39 o 
   7   1   3       64.53       63.28      3.57 o 
   8   1   3        0.48       -3.91      2.60 o 
 -10   2   3       31.96       28.48      4.69 o 
  -9   2   3      108.06      110.84      6.21 o 
  -8   2   3        4.88        5.45      2.74 o 
  -7   2   3      754.08      726.88     10.11 o 
  -6   2   3     1870.70     1854.75     23.61 o 
  -5   2   3      998.28      966.39     12.66 o 
  -4   2   3     1290.56     1312.58     16.72 o 
  -3   2   3      489.75      531.74      7.11 o 
  -2   2   3       53.27       83.48      1.65 o 
  -1   2   3      922.46     1039.38     13.16 o 
   0   2   3      113.66      132.15      2.22 o 
   1   2   3      561.27      583.33      9.53 o 
   2   2   3      552.45      485.63      6.49 o 
   3   2   3     1083.85     1060.40     21.76 o 
   4   2   3       94.90       87.61      3.00 o 
   5   2   3        0.90        2.49      2.25 o 
   6   2   3       48.55       49.87      5.55 o 
   7   2   3       51.64       55.16      3.46 o 
   8   2   3       28.85       27.77      3.35 o 
  -9   3   3      168.37      144.35      6.64 o 
  -8   3   3      150.49      156.39      4.45 o 
  -7   3   3      154.39      143.75      3.16 o 
  -6   3   3      215.31      216.04      4.64 o 
  -5   3   3       35.16       37.64      1.60 o 
  -4   3   3      329.54      314.64      5.77 o 
  -3   3   3       20.09       16.55      1.23 o 
  -2   3   3     1042.36      932.03     50.21 o 
  -1   3   3      404.89      403.15      5.50 o 
   0   3   3     1441.55     1437.40     18.11 o 
   1   3   3      339.83      312.19      5.66 o 
   2   3   3       41.79       46.42      1.96 o 
   3   3   3      169.94      149.37      3.77 o 
   4   3   3      675.99      642.65     11.60 o 
   5   3   3      367.48      350.08      8.27 o 
   6   3   3       74.34       65.41      3.41 o 
   7   3   3        1.74        2.83      2.69 o 
 -10   4   3      120.56      121.46      6.70 o 
  -9   4   3        7.63        5.78      3.48 o 
  -8   4   3       24.11       24.77      2.95 o 
  -7   4   3       74.63       82.51      3.41 o 
  -6   4   3      675.29      654.79     11.28 o 
  -5   4   3      799.58      823.65     10.90 o 
  -4   4   3      564.89      588.13      7.96 o 
  -3   4   3      900.97      964.90     12.44 o 
  -2   4   3     1057.24     1017.41     13.04 o 
  -1   4   3      100.53      120.14      2.25 o 
   0   4   3        3.83        2.54      1.04 o 
   1   4   3      736.82      715.72     11.80 o 
   2   4   3      815.35      773.01     12.86 o 
   3   4   3      505.60      450.74      9.04 o 
   4   4   3       12.67       12.58      2.12 o 
   5   4   3        8.07        7.34      2.06 o 
   6   4   3        1.76        2.80      4.92 o 
   7   4   3        3.27        4.42      5.47 o 
 -10   5   3       46.00       54.46      5.04 o 
  -9   5   3       54.96       60.32      4.43 o 
  -8   5   3      279.37      267.87      6.25 o 
  -7   5   3      463.70      437.02     15.10 o 
  -6   5   3      105.89      100.15      4.84 o 
  -5   5   3        1.20        0.74      1.50 o 
  -4   5   3       37.73       38.43      2.24 o 
  -3   5   3       62.23       73.24      1.78 o 
  -2   5   3     1303.03     1292.02     16.45 o 
  -1   5   3     2073.99     1993.24     25.01 o 
   0   5   3      926.49      968.29     12.61 o 
   1   5   3        5.85        5.33      0.88 o 
   2   5   3      104.27       96.39      3.09 o 
   3   5   3      303.31      287.78      7.62 o 
   4   5   3       48.11       49.33      3.00 o 
   5   5   3       44.16       36.61      4.55 o 
   6   5   3       31.30       32.39      3.19 o 
 -10   6   3       42.28       35.73      4.68 o 
  -9   6   3        8.15       10.17      2.67 o 
  -8   6   3       64.49       66.10      3.56 o 
  -7   6   3       11.20        9.44      2.47 o 
  -6   6   3       80.25       93.93      3.54 o 
  -5   6   3       88.24       97.18      3.30 o 
  -4   6   3      419.00      382.27      7.17 o 
  -3   6   3     1509.32     1491.47     23.65 o 
  -2   6   3        1.90        1.15      1.72 o 
  -1   6   3      150.85      157.28      2.95 o 
   0   6   3      258.25      264.68      4.32 o 
   1   6   3       77.31       77.43      2.94 o 
   2   6   3       31.08       29.87      2.31 o 
   3   6   3        3.81        2.17      2.06 o 
   4   6   3       51.91       58.43      3.32 o 
   5   6   3       80.78       76.29      4.12 o 
  -9   7   3       71.79       71.92      4.15 o 
  -8   7   3        3.41        0.10      2.45 o 
  -7   7   3      498.28      494.80      9.54 o 
  -6   7   3      273.37      256.78      5.94 o 
  -5   7   3      244.17      230.90      6.96 o 
  -4   7   3       62.75       60.91      2.94 o 
  -3   7   3      302.21      302.44      6.19 o 
  -2   7   3      685.46      653.53     13.54 o 
  -1   7   3       99.55       97.66      3.33 o 
   0   7   3        2.58        1.35      1.29 o 
   1   7   3       21.43       23.48      2.14 o 
   2   7   3      146.24      139.80      4.17 o 
   3   7   3        7.43        6.50      2.34 o 
   4   7   3       27.63       27.48      2.99 o 
  -9   8   3        0.59       -3.93      2.62 o 
  -8   8   3       79.28       70.00      7.62 o 
  -7   8   3        0.28        0.94      2.21 o 
  -6   8   3      102.82      104.62      3.85 o 
  -5   8   3      316.93      315.06      6.76 o 
  -4   8   3       92.00       89.88      3.48 o 
  -3   8   3       12.69       12.79      2.15 o 
  -2   8   3        2.57        1.80      1.94 o 
  -1   8   3        0.49        0.31      1.90 o 
   0   8   3       15.23        7.81      3.32 o 
   1   8   3        5.70        6.25      1.99 o 
   2   8   3      187.79      200.18      5.34 o 
   3   8   3       70.30       70.74      3.75 o 
  -9   9   3        2.87        4.96      3.67 o 
  -8   9   3      108.19      107.46      8.46 o 
  -7   9   3      229.98      223.53      6.03 o 
  -6   9   3       44.84       45.29      4.94 o 
  -5   9   3        0.33       -1.69      2.57 o 
  -4   9   3       33.99       27.00      2.71 o 
  -3   9   3        0.53        1.26      2.19 o 
  -2   9   3       63.30       71.12      3.50 o 
  -1   9   3       20.84       11.66      3.47 o 
   0   9   3      123.38      125.05      6.49 o 
   1   9   3      156.39      153.25      7.35 o 
   2   9   3        0.22       -0.18      4.01 o 
  -8  10   3       44.92       35.52      5.46 o 
  -7  10   3       39.04       46.47      3.42 o 
  -6  10   3       47.43       53.34      3.35 o 
  -5  10   3        0.70        0.62      2.53 o 
  -4  10   3        7.10        3.79      2.54 o 
  -3  10   3       90.03       95.83     10.51 o 
  -2  10   3        4.16       -0.17      2.20 o 
  -1  10   3       16.17        8.37      4.07 o 
   0  10   3       12.83       10.86      4.24 o 
   1  10   3       36.77       38.11      4.99 o 
  -6  11   3        1.26        0.64      2.67 o 
  -5  11   3       10.40        9.25      2.97 o 
  -4  11   3        1.20       -3.81      2.54 o 
  -3  11   3        6.21        9.07      3.50 o 
  -2  11   3       45.50       48.05      4.81 o 
  -1  11   3       17.78       30.81      4.99 o 
   1 -12   4        2.86        2.44      4.38 o 
   2 -12   4        9.61        9.87      2.59 o 
   3 -12   4        0.31        0.86      2.40 o 
   4 -12   4      246.53      216.40      4.73 o 
   5 -12   4       18.51       30.69      4.44 o 
   0 -11   4       30.63       24.31      2.55 o 
   1 -11   4       54.03       52.80      2.89 o 
   2 -11   4       50.20       47.04      2.46 o 
   3 -11   4      151.43      159.65      3.90 o 
   4 -11   4       48.99       44.36      2.48 o 
   5 -11   4        0.77       -0.18      2.12 o 
   6 -11   4        0.25        1.25      2.65 o 
  -3 -10   4        1.68       -1.01      3.44 o 
   1 -10   4       10.75       11.33      1.76 o 
   2 -10   4       10.65       11.79      1.69 o 
   3 -10   4        6.78        6.20      1.75 o 
   4 -10   4       20.09       26.75      1.95 o 
   5 -10   4        9.43       12.44      2.73 o 
   6 -10   4        2.33       -1.35      2.38 o 
   7 -10   4       52.01       52.05      3.35 o 
  -4  -9   4        4.77        3.63      3.59 o 
  -3  -9   4       66.92       73.18      5.34 o 
  -2  -9   4       18.75       17.80      3.36 o 
  -1  -9   4        0.08       -0.22      1.46 o 
   0  -9   4      165.82      166.60      4.23 o 
   1  -9   4      187.29      173.44      4.36 o 
   2  -9   4        4.55        7.52      1.75 o 
   3  -9   4      187.13      171.70      5.56 o 
   4  -9   4      125.26      124.31      3.16 o 
   5  -9   4       57.79       59.02      3.15 o 
   6  -9   4        2.61        2.77      1.78 o 
   7  -9   4       52.09       48.29      3.15 o 
   8  -9   4       61.06       67.84      3.96 o 
  -5  -8   4       11.92       17.24      4.01 o 
  -4  -8   4        0.93        3.00      3.42 o 
  -3  -8   4       57.46       64.42      4.83 o 
  -2  -8   4      190.17      184.38      3.75 o 
  -1  -8   4      368.69      381.93      5.94 o 
   0  -8   4       16.82       21.46      2.91 o 
   1  -8   4        3.39        1.04      1.30 o 
   2  -8   4      334.95      335.84      6.54 o 
   3  -8   4      168.77      182.75      4.37 o 
   4  -8   4       10.03       10.13      1.57 o 
   5  -8   4       37.50       37.91      1.92 o 
   6  -8   4       68.43       70.70      2.54 o 
   7  -8   4       55.79       53.35      3.31 o 
   8  -8   4        0.48       -2.08      3.42 o 
  -6  -7   4       28.72       30.01      4.43 o 
  -5  -7   4       61.43       58.91      5.14 o 
  -4  -7   4      206.79      210.71      7.66 o 
  -3  -7   4      143.16      145.46      4.29 o 
  -2  -7   4      312.68      327.25      5.21 o 
  -1  -7   4      121.52      120.49      2.75 o 
   0  -7   4       90.65       94.70      2.37 o 
   1  -7   4       10.95        8.06      1.16 o 
   2  -7   4      256.93      249.89      4.04 o 
   3  -7   4      761.55      764.86     12.72 o 
   4  -7   4      230.60      227.11      3.88 o 
   5  -7   4       30.33       35.60      2.26 o 
   6  -7   4        1.47        1.57      1.53 o 
   7  -7   4       38.17       40.70      2.71 o 
   8  -7   4      219.24      210.03      8.20 o 
  -7  -6   4       80.15       92.70      6.27 o 
  -6  -6   4       58.52       66.71      5.52 o 
  -5  -6   4       15.10       21.48      3.74 o 
  -4  -6   4      149.10      156.18      7.01 o 
  -3  -6   4      555.33      548.01      7.84 o 
  -2  -6   4      457.03      457.14      6.63 o 
  -1  -6   4       70.81       65.95      1.99 o 
   0  -6   4      395.64      393.35      5.66 o 
   1  -6   4      436.30      419.16      5.94 o 
   2  -6   4       39.19       31.81      1.47 o 
   3  -6   4       23.20       27.30      1.33 o 
   4  -6   4      275.85      276.45      5.39 o 
   5  -6   4      163.55      161.07      3.18 o 
   6  -6   4      230.87      234.50      4.16 o 
   7  -6   4       73.57       75.50      5.10 o 
   8  -6   4       71.64       67.45      5.38 o 
   9  -6   4       27.85       20.21      4.30 o 
  -7  -5   4       22.38       22.37      4.13 o 
  -6  -5   4      158.42      161.35      7.00 o 
  -5  -5   4      163.61      163.88      4.53 o 
  -4  -5   4       53.93       54.38      2.45 o 
  -3  -5   4       66.91       63.09      2.02 o 
  -2  -5   4      446.92      464.14      6.67 o 
  -1  -5   4      198.08      200.17      3.33 o 
   0  -5   4      236.55      212.68      4.00 o 
   1  -5   4        4.19        3.80      0.81 o 
   2  -5   4     1218.32     1246.02     18.69 o 
   3  -5   4      879.23      886.87     11.57 o 
   4  -5   4      101.35       98.69      2.69 o 
   5  -5   4        0.81        1.17      0.99 o 
   6  -5   4       12.56       17.39      1.26 o 
   7  -5   4       29.45       32.38      3.71 o 
   8  -5   4       10.96       13.91      3.65 o 
   9  -5   4       61.98       72.86      6.44 o 
  -8  -4   4       92.41       92.36      5.73 o 
  -7  -4   4      159.12      156.69      7.12 o 
  -6  -4   4       23.12       24.34      3.53 o 
  -5  -4   4        1.13        2.52      1.87 o 
  -4  -4   4        2.47        6.57      1.20 o 
  -3  -4   4      275.19      302.27      4.61 o 
  -2  -4   4      581.19      579.48     24.89 o 
  -1  -4   4     2466.77     2458.05     37.04 o 
   0  -4   4     1953.45     1946.06     29.45 o 
   1  -4   4      595.46      574.66      9.95 o 
   2  -4   4      148.23      151.27      2.59 o 
   3  -4   4      427.56      468.54      6.44 o 
   4  -4   4      123.98      120.15      2.44 o 
   5  -4   4      115.25      111.42      2.09 o 
   6  -4   4      104.90      107.24      3.45 o 
   7  -4   4      245.79      256.26      7.77 o 
   8  -4   4      141.66      151.98      7.38 o 
   9  -4   4       41.25       38.10      5.58 o 
  -8  -3   4        1.81        1.18      3.48 o 
  -7  -3   4       88.23       79.14      3.70 o 
  -6  -3   4        5.91        5.11      1.88 o 
  -5  -3   4       17.88       20.60      1.42 o 
  -4  -3   4      683.18      682.86     11.06 o 
  -3  -3   4     4386.78     4404.20     54.38 o 
  -2  -3   4     1160.73     1072.73     19.32 o 
  -1  -3   4        5.31        2.53      0.61 o 
   0  -3   4      311.66      284.83      3.98 o 
   1  -3   4      547.35      580.83      9.58 o 
   2  -3   4     1080.63     1147.36     17.15 o 
   3  -3   4      928.74     1031.16     13.22 o 
   4  -3   4        8.05       12.47      1.13 o 
   5  -3   4      132.90      126.69      2.19 o 
   6  -3   4      223.24      230.22      5.28 o 
   7  -3   4      126.38      125.72      5.35 o 
   8  -3   4      119.02      123.93      4.40 o 
   9  -3   4       91.90       93.45      6.62 o 
  -9  -2   4        9.35        2.44      3.74 o 
  -8  -2   4       49.32       43.07      3.87 o 
  -7  -2   4      129.51      121.24      5.19 o 
  -6  -2   4      703.24      662.09     11.67 o 
  -5  -2   4      773.36      738.67     10.00 o 
  -4  -2   4       70.88       62.45      1.87 o 
  -3  -2   4      593.73      641.19     12.56 o 
  -2  -2   4     1348.27     1278.88     18.24 o 
  -1  -2   4      217.68      233.84      4.22 o 
   0  -2   4      693.54      640.17      8.26 o 
   1  -2   4       80.95       53.77      1.86 o 
   2  -2   4        4.38        3.73      0.70 o 
   3  -2   4       13.06       22.50      1.10 o 
   4  -2   4       81.51       92.28      2.09 o 
   5  -2   4      172.07      184.04      4.37 o 
   6  -2   4      614.70      593.60     10.59 o 
   7  -2   4       82.53       86.93      4.78 o 
   8  -2   4       45.91       54.25      3.32 o 
  -9  -1   4       48.43       52.19      3.41 o 
  -8  -1   4       74.43       74.98      3.77 o 
  -7  -1   4       25.43       29.13      2.45 o 
  -6  -1   4      151.68      148.12      3.13 o 
  -5  -1   4     1121.88     1178.18     15.32 o 
  -4  -1   4     2201.98     2211.98     27.72 o 
  -3  -1   4     1382.22     1386.80     21.34 o 
  -2  -1   4      181.87      155.18      2.43 o 
  -1  -1   4      330.03      418.52      6.89 o 
   0  -1   4       70.24      119.36      2.30 o 
   1  -1   4       13.07       17.87      0.88 o 
   2  -1   4     1958.95     2189.25     27.20 o 
   3  -1   4      489.37      462.03      6.28 o 
   4  -1   4     1511.99     1480.17     25.23 o 
   5  -1   4      614.75      614.50     10.75 o 
   6  -1   4        0.60       -0.14      1.85 o 
   7  -1   4       37.69       42.63      2.88 o 
   8  -1   4       50.89       55.36      3.46 o 
  -9   0   4        7.93        9.69      2.57 o 
  -8   0   4      332.74      318.57      7.03 o 
  -7   0   4      650.55      645.92     11.50 o 
  -6   0   4      305.61      301.50      4.91 o 
  -5   0   4       16.99       15.83      1.83 o 
  -4   0   4       68.95       82.35      2.01 o 
  -3   0   4       20.02       27.03      1.12 o 
  -2   0   4       84.99      101.39      1.79 o 
  -1   0   4     1673.97     1628.37     20.34 o 
   0   0   4      140.59      163.77      2.51 o 
   1   0   4      269.76      244.94      3.52 o 
   2   0   4     1019.11     1023.10     13.01 o 
   3   0   4      160.78      166.31      2.76 o 
   4   0   4      209.20      215.52      4.69 o 
   5   0   4      305.36      288.29      6.03 o 
   6   0   4      229.88      228.04      5.48 o 
   7   0   4       39.01       44.54      4.51 o 
   8   0   4        9.78        9.75      2.77 o 
 -10   1   4       83.28       86.71      6.09 o 
  -9   1   4      223.83      224.08      5.87 o 
  -8   1   4       68.92       72.63      3.38 o 
  -7   1   4       11.83       10.54      1.57 o 
  -6   1   4       20.95       23.43      1.55 o 
  -5   1   4      382.20      393.49      5.82 o 
  -4   1   4     1161.31     1234.71     15.83 o 
  -3   1   4     1108.70     1140.28     14.56 o 
  -2   1   4      151.32      161.00      2.60 o 
  -1   1   4     1211.35     1136.26     14.36 o 
   0   1   4     1357.04     1529.78     19.15 o 
   1   1   4      122.47      107.17      1.98 o 
   2   1   4     3255.64     3105.05     47.65 o 
   3   1   4     1646.20     1605.39     25.27 o 
   4   1   4      621.05      642.43     15.94 o 
   5   1   4       61.24       65.47      2.90 o 
   6   1   4        4.40        3.46      1.91 o 
   7   1   4        3.09        2.21      2.52 o 
   8   1   4        2.52        4.54      2.84 o 
 -10   2   4        0.54       -0.92      3.74 o 
  -8   2   4      386.29      382.40      6.19 o 
  -7   2   4      529.11      525.25      7.73 o 
  -6   2   4      278.27      273.46      4.57 o 
  -5   2   4      455.37      449.97      6.51 o 
  -4   2   4       73.08       70.52      1.85 o 
  -3   2   4      111.42      129.40      2.37 o 
  -2   2   4        8.61        4.74      1.47 o 
  -1   2   4      614.45      697.10      9.11 o 
   0   2   4     2835.96     2817.57     34.94 o 
   1   2   4     3031.46     3091.28     38.25 o 
   2   2   4        6.35        4.88      0.76 o 
   3   2   4       49.56       48.66      3.53 o 
   4   2   4       91.53       81.63      3.15 o 
   5   2   4       11.04       10.32      2.13 o 
   6   2   4        8.01       12.24      2.31 o 
   7   2   4       35.42       37.12      3.22 o 
 -10   3   4      111.69      107.17      6.39 o 
  -9   3   4      116.63      118.89      6.12 o 
  -8   3   4       85.29       74.07      3.55 o 
  -7   3   4        7.03       10.01      1.89 o 
  -6   3   4       23.50       25.04      2.90 o 
  -5   3   4       97.64       95.95      2.38 o 
  -4   3   4       67.50       67.72      1.89 o 
  -3   3   4      142.91      129.53      2.46 o 
  -2   3   4     4043.63     4157.89     51.31 o 
  -1   3   4      482.87      543.76      7.35 o 
   0   3   4      448.37      484.44      7.47 o 
   1   3   4     1650.28     1662.34     25.98 o 
   2   3   4      214.93      207.66      4.46 o 
   3   3   4       18.83       16.59      1.88 o 
   4   3   4       24.57       21.45      2.10 o 
   5   3   4      192.17      192.18      5.12 o 
   6   3   4       57.09       71.79      3.87 o 
   7   3   4        1.03        2.01      2.80 o 
 -10   4   4        0.33       -2.53      3.71 o 
  -9   4   4       68.64       63.45      3.69 o 
  -8   4   4      207.09      211.01      5.37 o 
  -7   4   4        5.06        4.41      2.11 o 
  -6   4   4      498.88      499.07      9.08 o 
  -5   4   4      458.53      425.03      9.19 o 
  -4   4   4      754.37      698.42     11.70 o 
  -3   4   4        1.05       -0.46      0.70 o 
  -2   4   4     1681.65     1728.39     21.79 o 
  -1   4   4     1070.84     1056.95     13.67 o 
   0   4   4       79.22       82.15      2.08 o 
   1   4   4      107.05       91.04      5.01 o 
   2   4   4      290.52      275.91      5.60 o 
   3   4   4      345.82      332.31      6.69 o 
   4   4   4       54.13       49.24      2.82 o 
   5   4   4        3.34        0.12      2.34 o 
   6   4   4      106.62      117.11      7.83 o 
 -10   5   4       24.68       20.26      4.21 o 
  -9   5   4       46.24       45.13      3.24 o 
  -8   5   4       53.87       55.97      3.31 o 
  -7   5   4      303.21      286.50      6.28 o 
  -6   5   4       35.60       36.69      2.47 o 
  -5   5   4      126.63      115.03      3.55 o 
  -4   5   4     1206.30     1125.04     18.20 o 
  -3   5   4      774.28      765.65     12.76 o 
  -2   5   4       11.71       14.57      1.94 o 
  -1   5   4       29.05       28.71      1.44 o 
   0   5   4       25.55       33.07      1.55 o 
   1   5   4       15.63       14.24      2.86 o 
   2   5   4        6.62        8.22      1.86 o 
   3   5   4      331.30      305.71     13.53 o 
   4   5   4      232.31      247.45      5.96 o 
   5   5   4       72.82       84.19      4.02 o 
 -10   6   4       26.17       25.21      5.61 o 
  -9   6   4        8.26        8.99      2.84 o 
  -8   6   4        8.91       11.66      2.51 o 
  -7   6   4       56.58       63.10      4.22 o 
  -6   6   4      415.60      398.33      7.85 o 
  -5   6   4      328.98      319.11      6.52 o 
  -4   6   4       89.20       96.70      3.44 o 
  -3   6   4       57.03       63.19      2.94 o 
  -2   6   4       33.92       35.65      3.67 o 
  -1   6   4        3.12        4.69      1.47 o 
   0   6   4      202.46      195.89      3.57 o 
   1   6   4      585.22      536.32      9.61 o 
   2   6   4      269.87      249.77      5.64 o 
   3   6   4        1.39       -1.96      2.00 o 
   4   6   4        6.03        1.39      3.77 o 
   5   6   4       13.67        6.18      3.91 o 
  -9   7   4      244.02      237.53      6.30 o 
  -8   7   4       56.83       55.30      3.27 o 
  -7   7   4      182.27      173.68      5.00 o 
  -6   7   4      124.83      153.88      4.66 o 
  -5   7   4      238.42      245.45      5.77 o 
  -4   7   4       42.62       47.36      2.73 o 
  -3   7   4      182.11      178.72      4.62 o 
  -2   7   4      704.94      689.92     12.07 o 
  -1   7   4      137.34      127.32      3.83 o 
   0   7   4       67.88       54.98      2.65 o 
   1   7   4        5.82        8.08      2.70 o 
   2   7   4       69.64       71.02      3.49 o 
   3   7   4       76.89       82.60      3.80 o 
   4   7   4       11.25       16.92      4.95 o 
  -9   8   4       50.87       52.30      3.71 o 
  -8   8   4        1.90        4.83      3.69 o 
  -7   8   4       94.61      100.16      6.49 o 
  -6   8   4        9.10        8.08      2.53 o 
  -5   8   4        1.54        2.17      2.12 o 
  -4   8   4        7.98        5.37      2.23 o 
  -3   8   4        5.12        5.57      3.34 o 
  -2   8   4        4.74        0.49      2.04 o 
  -1   8   4       43.43       48.64      2.81 o 
   0   8   4       92.14      108.28      6.05 o 
   1   8   4       36.16       46.42      4.62 o 
   2   8   4       17.86       19.64      2.71 o 
   3   8   4        0.88        2.58      2.55 o 
  -8   9   4       12.52       12.71      2.82 o 
  -7   9   4        8.24       14.53      2.83 o 
  -6   9   4       13.86       10.21      2.70 o 
  -5   9   4        2.93       -0.22      2.21 o 
  -4   9   4       39.77       48.77      3.17 o 
  -3   9   4       72.61       77.69      3.76 o 
  -2   9   4      254.46      238.84     11.61 o 
  -1   9   4       33.04       43.32      4.54 o 
   0   9   4       23.41       14.77      4.04 o 
   1   9   4        2.13        3.74      3.91 o 
   2   9   4       19.35       15.87      4.49 o 
  -7  10   4        1.15        0.84      2.72 o 
  -6  10   4       44.18       45.86      3.55 o 
  -5  10   4       54.52       55.92      4.73 o 
  -4  10   4       26.36       26.98      3.06 o 
  -3  10   4      102.19       87.14      7.60 o 
  -2  10   4       40.34       45.55      4.48 o 
  -1  10   4        3.63       -0.86      4.01 o 
   0  10   4       20.81       36.38      4.93 o 
  -6  11   4        5.61        2.01      3.06 o 
  -5  11   4        6.50       10.03      2.99 o 
  -4  11   4       35.27       44.39      3.57 o 
  -3  11   4       83.36       87.84      4.38 o 
  -2  11   4        1.27       -0.05      4.06 o 
   2 -12   5        9.21        9.15      2.95 o 
   3 -12   5        0.54       -0.71      3.89 o 
   4 -12   5       24.98       23.10      2.87 o 
   1 -11   5       10.73       12.09      2.46 o 
   2 -11   5        0.26        0.27      2.28 o 
   3 -11   5       48.30       42.00      2.73 o 
   4 -11   5       24.23       14.83      2.67 o 
   5 -11   5        0.39        0.23      2.44 o 
   6 -11   5       21.25       19.07      2.48 o 
  -3 -10   5       82.07       80.27      5.82 o 
  -2 -10   5       20.43       25.40      3.82 o 
  -1 -10   5       32.77       36.02      3.80 o 
   0 -10   5        6.82        3.23      2.93 o 
   1 -10   5        0.83       -0.02      2.87 o 
   2 -10   5        1.42        3.21      2.90 o 
   3 -10   5       41.18       35.95      3.88 o 
   4 -10   5       16.78       16.90      1.78 o 
   5 -10   5       29.02       30.67      2.09 o 
   6 -10   5       12.98       15.36      2.10 o 
   7 -10   5        0.78       -2.41      2.46 o 
  -4  -9   5        8.71        8.58      3.95 o 
  -3  -9   5       15.30       20.65      3.86 o 
  -2  -9   5       16.02       19.66      2.31 o 
  -1  -9   5       62.76       61.35      3.02 o 
   0  -9   5       29.37       29.44      3.24 o 
   1  -9   5       22.61       23.44      3.02 o 
   2  -9   5       34.99       38.07      3.12 o 
   3  -9   5       70.17       69.34      4.49 o 
   4  -9   5        0.02        2.23      1.43 o 
   5  -9   5      132.07      133.63      3.24 o 
   6  -9   5       89.54       92.64      3.10 o 
   7  -9   5       38.53       46.88      3.16 o 
  -5  -8   5       42.94       47.78      4.90 o 
  -4  -8   5       47.27       47.96      4.66 o 
  -3  -8   5       53.84       54.34      4.46 o 
  -2  -8   5        2.59        1.19      1.85 o 
  -1  -8   5        8.52       10.17      1.82 o 
   0  -8   5       66.40       63.78      2.68 o 
   1  -8   5       80.42       80.13      2.42 o 
   2  -8   5       23.87       27.20      2.20 o 
   3  -8   5      305.46      295.02      5.92 o 
   4  -8   5       81.28       83.54      4.40 o 
   5  -8   5        3.14        3.72      1.53 o 
   6  -8   5       39.13       33.27      2.13 o 
   7  -8   5        0.24       -2.49      2.14 o 
   8  -8   5        5.94        2.53      3.66 o 
  -6  -7   5       44.62       45.10      4.96 o 
  -5  -7   5        6.08        4.81      3.76 o 
  -4  -7   5       19.88       18.07      3.71 o 
  -3  -7   5       69.71       77.87      2.99 o 
  -2  -7   5      154.31      154.89      4.00 o 
  -1  -7   5       50.65       54.21      2.60 o 
   0  -7   5      286.86      281.95      4.78 o 
   1  -7   5      764.63      752.18     10.15 o 
   2  -7   5      481.62      486.18      6.95 o 
   3  -7   5       15.35       13.80      1.69 o 
   4  -7   5       48.01       54.46      2.71 o 
   5  -7   5       33.20       39.45      1.86 o 
   6  -7   5       41.14       46.86      2.16 o 
   7  -7   5       43.16       40.00      2.86 o 
   8  -7   5       55.79       65.52      5.41 o 
  -6  -6   5        4.72        4.27      3.68 o 
  -5  -6   5       12.92       12.58      3.63 o 
  -4  -6   5      128.23      121.74      5.91 o 
  -3  -6   5       69.92       73.09      2.88 o 
  -2  -6   5      482.76      472.69      8.33 o 
  -1  -6   5      370.70      339.18      6.34 o 
   0  -6   5       54.87       47.89      1.78 o 
   1  -6   5      594.50      574.51      7.88 o 
   2  -6   5      526.30      534.81      7.43 o 
   3  -6   5       90.25       85.54      2.59 o 
   4  -6   5      101.26      103.33      2.53 o 
   5  -6   5       95.99       97.25      2.54 o 
   6  -6   5       45.00       51.49      2.64 o 
   7  -6   5       81.13       73.53      5.08 o 
   8  -6   5        9.39       13.00      3.80 o 
  -7  -5   5       17.43       11.66      4.13 o 
  -6  -5   5       33.11       38.28      4.03 o 
  -5  -5   5      263.66      265.43      8.63 o 
  -4  -5   5      683.55      673.89     15.84 o 
  -3  -5   5      228.12      224.79      6.03 o 
  -2  -5   5      133.82      152.75      3.68 o 
  -1  -5   5      728.56      700.28     18.93 o 
   0  -5   5      229.56      224.72      4.49 o 
   1  -5   5      269.78      250.11     10.58 o 
   2  -5   5      143.57      147.28      2.69 o 
   3  -5   5      331.99      325.62      4.90 o 
   4  -5   5       10.32       16.84      2.23 o 
   5  -5   5       45.18       41.48      2.36 o 
   6  -5   5       14.46       15.82      1.98 o 
   7  -5   5      190.87      221.48      8.04 o 
   8  -5   5       32.32       32.85      5.05 o 
  -8  -4   5       55.79       54.01      5.28 o 
  -7  -4   5       97.61      104.40      6.12 o 
  -6  -4   5       33.25       37.69      4.22 o 
  -5  -4   5      137.73      135.78      4.21 o 
  -4  -4   5      332.10      348.83      6.61 o 
  -3  -4   5      592.65      578.51      9.82 o 
  -2  -4   5      293.06      286.55      4.35 o 
  -1  -4   5        8.11        4.76      1.20 o 
   0  -4   5      146.48      156.89      3.79 o 
   1  -4   5       93.69       95.68      2.75 o 
   2  -4   5       41.88       39.69      1.50 o 
   3  -4   5      198.19      223.57      3.60 o 
   4  -4   5       76.40       72.93      2.05 o 
   5  -4   5      643.79      657.07     18.55 o 
   6  -4   5      463.78      472.96     12.14 o 
   7  -4   5        2.81        6.56      3.42 o 
   8  -4   5        3.42        4.71      4.24 o 
  -8  -3   5        5.59       10.36      3.91 o 
  -7  -3   5      102.68      105.88      5.64 o 
  -6  -3   5      109.03      102.85      5.64 o 
  -5  -3   5      477.10      459.10     14.72 o 
  -4  -3   5      267.36      235.66     19.57 o 
  -3  -3   5       11.52       15.31      1.09 o 
  -2  -3   5      167.42      161.68      2.71 o 
  -1  -3   5       17.42       21.78      1.43 o 
   0  -3   5      939.13      992.54     12.68 o 
   1  -3   5      659.34      649.03     10.42 o 
   2  -3   5     1030.90     1006.12     17.06 o 
   3  -3   5      379.73      366.93      5.26 o 
   4  -3   5      350.89      357.97      5.93 o 
   5  -3   5       37.21       39.04      2.48 o 
   6  -3   5      215.74      246.60      5.75 o 
   7  -3   5      155.03      149.08     10.47 o 
   8  -3   5        8.18       11.76      2.81 o 
  -9  -2   5       80.69       82.48      5.96 o 
  -8  -2   5      181.07      172.72      7.45 o 
  -7  -2   5      114.67      117.35      5.91 o 
  -6  -2   5       35.65       34.00      3.55 o 
  -5  -2   5        1.28        3.42      1.20 o 
  -4  -2   5      331.46      301.45      5.82 o 
  -3  -2   5      116.76      118.27      2.73 o 
  -2  -2   5      369.99      369.53      6.50 o 
  -1  -2   5     1105.56     1181.54     18.27 o 
   0  -2   5      357.50      357.70      4.89 o 
   1  -2   5      118.76      132.76      2.28 o 
   2  -2   5      478.95      489.66      6.63 o 
   3  -2   5      446.32      453.98      6.33 o 
   4  -2   5      986.93      985.02     12.89 o 
   5  -2   5      549.36      563.60     10.07 o 
   6  -2   5        1.71        2.62      2.01 o 
   7  -2   5        0.48       -3.18      2.12 o 
   8  -2   5       11.73        9.76      2.71 o 
  -9  -1   5       10.71       11.10      3.83 o 
  -8  -1   5       24.03       19.50      3.80 o 
  -7  -1   5      112.65      104.52      5.47 o 
  -6  -1   5      513.44      513.67      7.53 o 
  -5  -1   5      426.92      430.13      7.12 o 
  -4  -1   5      325.18      346.75      6.46 o 
  -3  -1   5       12.07       15.06      1.06 o 
  -2  -1   5       30.20       42.73      1.95 o 
  -1  -1   5       14.34       16.35      1.40 o 
   0  -1   5     1686.13     1763.46     22.04 o 
   1  -1   5     4267.88     4220.38     51.94 o 
   2  -1   5     3402.38     3489.93     43.09 o 
   3  -1   5       65.81       61.95      1.73 o 
   4  -1   5       83.33       82.67      2.97 o 
   5  -1   5       59.97       53.55      2.89 o 
   6  -1   5        7.51        8.52      2.06 o 
   7  -1   5       10.87       10.53      2.48 o 
   8  -1   5       18.16       14.69      2.90 o 
  -9   0   5      133.91      138.65      6.88 o 
  -8   0   5      207.24      212.52      7.74 o 
  -7   0   5       40.80       38.51      2.00 o 
  -6   0   5       44.37       39.41      2.00 o 
  -5   0   5       15.24       13.81      1.26 o 
  -4   0   5       34.09       36.56      1.54 o 
  -3   0   5      271.95      276.44      4.11 o 
  -2   0   5      462.21      406.62      5.57 o 
  -1   0   5     3497.28     3647.28     45.04 o 
   0   0   5      603.31      592.62      7.80 o 
   1   0   5        3.72        3.90      0.78 o 
   2   0   5      616.09      656.05      8.66 o 
   3   0   5       20.08       18.10      1.66 o 
   4   0   5        3.52        4.64      1.73 o 
   5   0   5        4.79        4.28      2.47 o 
   6   0   5      125.38      117.30      6.32 o 
   7   0   5      103.07      114.05      4.44 o 
  -9   1   5        0.18        0.83      3.39 o 
  -8   1   5       30.78       24.44      2.57 o 
  -7   1   5       26.43       30.26      1.87 o 
  -6   1   5       10.32       11.43      1.43 o 
  -5   1   5     1631.82     1630.47     20.83 o 
  -4   1   5      662.22      670.21      9.03 o 
  -3   1   5      456.50      437.86      6.09 o 
  -2   1   5      715.35      774.46     10.12 o 
  -1   1   5      983.97     1017.44     13.03 o 
   0   1   5     3598.58     3699.19     45.68 o 
   1   1   5      420.38      421.92      5.83 o 
   2   1   5       14.58       11.59      2.34 o 
   3   1   5      109.93      101.49      4.65 o 
   4   1   5      729.68      693.67     21.69 o 
   5   1   5       45.02       51.58      2.96 o 
   6   1   5       14.16       15.77      2.93 o 
   7   1   5      103.58      115.22      4.70 o 
  -8   2   5       18.32       17.19      2.29 o 
  -7   2   5       32.34       38.59      3.01 o 
  -6   2   5      363.08      335.93      5.36 o 
  -5   2   5        0.14       -0.78      1.19 o 
  -4   2   5      343.28      314.18      4.78 o 
  -3   2   5     1545.20     1555.66     19.74 o 
  -2   2   5     1495.40     1629.56     20.57 o 
  -1   2   5      265.56      238.99      3.72 o 
   0   2   5       24.47       23.15      1.15 o 
   1   2   5      210.45      217.71      3.50 o 
   2   2   5      503.49      496.47      8.70 o 
   3   2   5        5.80        3.07      1.66 o 
   4   2   5      395.46      366.46      9.82 o 
   5   2   5      211.71      204.55      5.18 o 
   6   2   5      122.11      119.04      4.36 o 
   7   2   5        3.23        2.07      4.95 o 
  -9   3   5       75.57       74.30      3.83 o 
  -8   3   5      141.92      136.41      6.45 o 
  -7   3   5        9.51       14.41      2.19 o 
  -6   3   5      512.47      511.06      7.50 o 
  -5   3   5     1229.34     1223.47     15.95 o 
  -4   3   5      679.54      701.26      9.50 o 
  -3   3   5       52.85       55.63      3.19 o 
  -2   3   5       64.73       86.71      2.05 o 
  -1   3   5        6.17        5.11      1.00 o 
   0   3   5       33.88       32.01      1.48 o 
   1   3   5       76.16       80.79      2.27 o 
   2   3   5      568.98      504.15      8.92 o 
   3   3   5      547.53      516.54      9.41 o 
   4   3   5        1.02        0.91      2.02 o 
   5   3   5        6.23        7.27      2.45 o 
   6   3   5       32.18       38.26      3.34 o 
 -10   4   5        3.62        4.18      4.00 o 
  -9   4   5      120.88      129.85      4.61 o 
  -8   4   5      376.57      369.18      7.71 o 
  -7   4   5       35.29       35.05      3.02 o 
  -6   4   5      337.76      321.82      6.67 o 
  -5   4   5      116.77      119.85      3.59 o 
  -4   4   5      600.38      647.21     10.79 o 
  -3   4   5       81.30       81.07      2.15 o 
  -2   4   5      151.86      155.84      2.96 o 
  -1   4   5      872.87      902.24     11.93 o 
   0   4   5      547.49      523.12      7.68 o 
   1   4   5      349.71      340.67      8.64 o 
   2   4   5        3.66        5.96      1.81 o 
   3   4   5       61.13       57.46      3.04 o 
   4   4   5       75.36       72.75      4.28 o 
   5   4   5       43.03       43.22      3.04 o 
   6   4   5       29.75       29.27      3.89 o 
  -9   5   5       25.86       26.92      3.20 o 
  -8   5   5       60.84       61.61      3.58 o 
  -7   5   5       15.87       17.81      2.29 o 
  -6   5   5      786.85      751.61     15.07 o 
  -5   5   5      222.56      216.40      5.10 o 
  -4   5   5       10.04       12.25      1.78 o 
  -3   5   5      213.38      229.15      3.93 o 
  -2   5   5      414.62      368.28      5.59 o 
  -1   5   5        0.41       -0.32      1.08 o 
   0   5   5      208.17      210.64      3.83 o 
   1   5   5       99.07       95.44      3.23 o 
   2   5   5       56.52       65.12      3.12 o 
   3   5   5       73.16       71.23      3.33 o 
   4   5   5        0.65        0.58      2.41 o 
   5   5   5        2.30        3.73      2.72 o 
  -9   6   5       62.44       69.62      4.01 o 
  -8   6   5       22.30       26.62      4.57 o 
  -7   6   5       82.57       81.24      3.84 o 
  -6   6   5        3.82        2.75      1.99 o 
  -5   6   5       10.89        6.39      1.92 o 
  -4   6   5       61.43       54.26      2.86 o 
  -3   6   5       15.61       15.81      2.08 o 
  -2   6   5       51.49       54.18      2.96 o 
  -1   6   5      698.76      653.56     10.04 o 
   0   6   5       75.38       80.25      2.97 o 
   1   6   5       47.68       46.52      2.66 o 
   2   6   5       21.24       15.94      2.34 o 
   3   6   5       29.00       27.35      2.79 o 
   4   6   5        2.28       -2.16      2.52 o 
  -9   7   5        2.89        2.29      2.67 o 
  -8   7   5       32.00       35.21      3.18 o 
  -7   7   5       12.61       15.02      3.18 o 
  -6   7   5       14.15       11.99      5.01 o 
  -5   7   5      100.03      102.48      5.32 o 
  -4   7   5      342.57      323.75      6.82 o 
  -3   7   5      468.69      437.62      8.48 o 
  -2   7   5      246.28      241.11      5.66 o 
  -1   7   5      252.75      269.18      6.02 o 
   0   7   5       19.15       21.97      3.23 o 
   1   7   5       46.18       51.70      2.93 o 
   2   7   5       53.70       51.65      3.09 o 
   3   7   5        5.85        0.22      4.80 o 
  -8   8   5       30.04       29.03      3.18 o 
  -7   8   5       82.36       80.71      4.09 o 
  -6   8   5      259.23      235.45      6.05 o 
  -5   8   5       52.63       48.12      3.76 o 
  -4   8   5        0.03        1.83      2.07 o 
  -3   8   5        8.64       11.25      2.38 o 
  -2   8   5      176.08      184.48      5.15 o 
  -1   8   5        8.33        7.15      3.38 o 
   0   8   5        2.53        2.74      3.54 o 
   1   8   5        0.40       -0.77      3.50 o 
   2   8   5        5.25        2.96      2.48 o 
  -8   9   5       78.50       65.13      4.14 o 
  -7   9   5        0.63        3.76      2.64 o 
  -6   9   5      130.40      140.80      7.38 o 
  -5   9   5      174.67      175.97      6.54 o 
  -4   9   5       89.18       87.63      3.82 o 
  -3   9   5        1.51        2.40      2.47 o 
  -2   9   5        0.78        0.17      3.60 o 
  -1   9   5        8.10        6.77      3.83 o 
   0   9   5        0.59       -0.17      3.86 o 
   1   9   5        1.84       -4.77      3.95 o 
  -7  10   5       68.27       62.70      3.99 o 
  -6  10   5        2.36        1.19      2.78 o 
  -5  10   5       21.49       21.70      3.01 o 
  -4  10   5        1.75        2.76      2.82 o 
  -3  10   5       43.42       35.22      6.53 o 
  -2  10   5       25.51       30.72      4.72 o 
  -1  10   5        0.31        0.12      4.19 o 
  -1 -11   6        0.41       -3.42      3.27 o 
   0 -11   6       17.45       14.84      3.70 o 
   1 -11   6        0.44        7.03      3.47 o 
   2 -11   6        5.93       10.21      3.38 o 
   3 -11   6        4.31        0.56      3.25 o 
   4 -11   6       33.15       36.29      2.72 o 
   5 -11   6       65.00       61.04      3.27 o 
  -2 -10   6        5.74        7.92      3.92 o 
  -1 -10   6       31.96       37.89      3.97 o 
   0 -10   6       13.49       16.56      3.38 o 
   1 -10   6       32.72       30.84      3.59 o 
   2 -10   6       72.25       67.90      4.68 o 
   3 -10   6      176.04      173.10      6.74 o 
   4 -10   6        4.91        4.48      2.28 o 
   5 -10   6        5.35        6.37      2.31 o 
   6 -10   6        1.25       -0.41      2.43 o 
  -4  -9   6       26.20       30.29      4.60 o 
  -3  -9   6        1.54       -2.26      3.51 o 
  -2  -9   6       25.48       25.45      2.60 o 
  -1  -9   6      264.81      258.48      5.81 o 
   0  -9   6       66.09       68.04      3.24 o 
   1  -9   6       11.52       10.56      2.96 o 
   2  -9   6       34.00       36.05      3.56 o 
   3  -9   6       52.74       46.02      4.01 o 
   4  -9   6       85.88       80.89      4.81 o 
   5  -9   6       26.03       25.32      4.72 o 
   6  -9   6        1.28        4.53      2.37 o 
   7  -9   6        4.07        5.76      2.03 o 
  -5  -8   6        9.34       11.43      4.18 o 
  -4  -8   6       88.03      101.01      6.20 o 
  -3  -8   6       58.03       60.18      3.66 o 
  -2  -8   6        4.25        8.70      2.05 o 
  -1  -8   6        4.22        4.47      1.93 o 
   0  -8   6       94.03       91.02      3.17 o 
   1  -8   6      114.14      112.12      3.41 o 
   2  -8   6       89.65       84.79      4.16 o 
   3  -8   6       11.25        9.91      2.49 o 
   4  -8   6       66.56       75.46      4.51 o 
   5  -8   6       12.78       15.59      1.73 o 
   6  -8   6       44.60       49.88      2.31 o 
   7  -8   6        0.77        1.91      1.83 o 
  -6  -7   6       45.13       51.17      5.32 o 
  -5  -7   6       16.37       23.98      4.39 o 
  -4  -7   6       18.96       17.04      3.86 o 
  -3  -7   6       48.69       49.78      2.80 o 
  -2  -7   6      257.77      251.14      5.47 o 
  -1  -7   6      397.33      397.72      7.49 o 
   0  -7   6       32.21       36.30      2.47 o 
   1  -7   6       13.96       16.39      1.96 o 
   2  -7   6       27.28       26.55      2.07 o 
   3  -7   6       17.87       21.27      2.38 o 
   4  -7   6       91.30       94.88      3.12 o 
   5  -7   6       26.59       29.55      2.17 o 
   6  -7   6       92.39       92.26      2.80 o 
   7  -7   6       87.79       95.23      5.58 o 
  -6  -6   6       63.69       52.68      4.68 o 
  -5  -6   6       64.67       68.10      5.54 o 
  -4  -6   6       28.22       27.70      2.36 o 
  -3  -6   6       15.45       13.57      2.01 o 
  -2  -6   6       34.40       35.07      2.20 o 
  -1  -6   6       38.30       35.64      2.28 o 
   0  -6   6       24.09       22.46      2.39 o 
   1  -6   6       91.04       98.40      3.09 o 
   2  -6   6       10.35       11.38      1.57 o 
   3  -6   6      303.94      301.10      4.82 o 
   4  -6   6      179.24      189.50      3.60 o 
   5  -6   6      101.36      102.27      3.33 o 
   6  -6   6        0.10       -0.59      1.43 o 
   7  -6   6       43.72       39.21      4.12 o 
   8  -6   6       54.08       57.07      5.67 o 
  -7  -5   6       87.35       94.82      6.53 o 
  -6  -5   6       24.82       31.04      4.46 o 
  -5  -5   6       57.10       55.85      4.65 o 
  -4  -5   6       32.05       33.36      2.17 o 
  -3  -5   6      228.05      207.84      4.59 o 
  -2  -5   6      389.26      366.86      6.81 o 
  -1  -5   6      149.05      150.91      3.67 o 
   0  -5   6      255.38      262.74      7.94 o 
   1  -5   6      870.41      840.85     13.57 o 
   2  -5   6      341.31      354.72      5.72 o 
   3  -5   6       31.21       30.67      2.80 o 
   4  -5   6      265.72      263.52      4.37 o 
   5  -5   6      209.82      214.88      3.92 o 
   6  -5   6      130.20      137.50      5.46 o 
   7  -5   6        5.67       13.27      4.22 o 
   8  -5   6        4.45        0.06      4.30 o 
  -7  -4   6        5.60        2.13      3.62 o 
  -6  -4   6       87.09       90.52      5.75 o 
  -5  -4   6      351.63      339.06      6.72 o 
  -4  -4   6      168.07      156.83      4.00 o 
  -3  -4   6       66.56       67.62      2.75 o 
  -2  -4   6       91.55       95.36      3.25 o 
  -1  -4   6       92.71      100.65      2.99 o 
   0  -4   6       42.87       39.42      2.16 o 
   1  -4   6      253.60      261.94      4.88 o 
   2  -4   6      643.38      650.19     10.34 o 
   3  -4   6      937.17      963.73     15.42 o 
   4  -4   6       75.35       72.93      2.58 o 
   5  -4   6        8.37        7.20      1.72 o 
   6  -4   6       69.28       70.24      4.15 o 
   7  -4   6        0.19       -0.99      2.36 o 
   8  -4   6        0.51       -2.04      4.21 o 
  -8  -3   6       58.87       59.88      5.31 o 
  -7  -3   6      120.72      121.65      6.47 o 
  -6  -3   6       99.09       93.67      3.35 o 
  -5  -3   6       21.44       19.69      3.27 o 
  -4  -3   6        1.41        3.09      3.11 o 
  -3  -3   6        4.67        4.10      1.77 o 
  -2  -3   6      126.85      152.11      7.52 o 
  -1  -3   6      641.55      595.70     12.01 o 
   0  -3   6     2501.56     2475.97     37.46 o 
   1  -3   6      230.67      214.38      3.42 o 
   2  -3   6        2.12        4.09      0.95 o 
   3  -3   6      505.20      514.47      7.17 o 
   4  -3   6       75.06       76.35      2.23 o 
   5  -3   6        7.02        4.33      3.11 o 
   6  -3   6        4.70        9.03      2.38 o 
   7  -3   6       56.50       61.80      3.49 o 
   8  -3   6       48.38       51.96      5.47 o 
  -8  -2   6        8.90        8.25      3.68 o 
  -7  -2   6       62.45       56.77      4.74 o 
  -6  -2   6      182.72      175.04      4.51 o 
  -5  -2   6       34.77       39.48      2.32 o 
  -4  -2   6      369.31      364.54      6.89 o 
  -3  -2   6     1153.40     1099.61     24.25 o 
  -2  -2   6     1547.30     1553.67     24.02 o 
  -1  -2   6      194.32      193.11      6.84 o 
   0  -2   6      265.48      266.20      5.00 o 
   1  -2   6      158.31      149.01      2.60 o 
   2  -2   6       34.15       29.85      1.74 o 
   3  -2   6       34.04       34.71      1.56 o 
   4  -2   6       45.33       45.56      2.60 o 
   5  -2   6      275.43      266.13      5.91 o 
   6  -2   6      156.28      148.75      4.53 o 
   7  -2   6        2.54        3.32      2.54 o 
  -9  -1   6       17.51        9.76      3.89 o 
  -8  -1   6       38.89       38.57      4.37 o 
  -7  -1   6       25.94       34.21      2.50 o 
  -6  -1   6       66.00       64.42      3.06 o 
  -5  -1   6      945.19      932.55     15.27 o 
  -4  -1   6       88.21       93.00      3.16 o 
  -3  -1   6      381.60      405.31      7.99 o 
  -2  -1   6     1385.97     1317.22     20.47 o 
  -1  -1   6      735.12      785.59     12.61 o 
   0  -1   6      209.27      195.36      3.12 o 
   1  -1   6      118.77      120.96      2.33 o 
   2  -1   6        3.04        4.80      1.26 o 
   3  -1   6       56.31       58.28      1.85 o 
   4  -1   6       16.75       17.14      1.97 o 
   5  -1   6      349.59      331.07      6.81 o 
   6  -1   6      206.74      221.79      5.52 o 
   7  -1   6       98.48       97.75      4.27 o 
  -9   0   6       22.00       23.26      4.34 o 
  -8   0   6       50.02       56.18      4.55 o 
  -7   0   6       76.68       85.80      3.57 o 
  -6   0   6       16.26       18.70      2.15 o 
  -5   0   6      258.78      257.04      5.52 o 
  -4   0   6     1178.66     1163.36     23.61 o 
  -3   0   6     1006.84     1056.03     18.05 o 
  -2   0   6       60.85       43.88      1.51 o 
  -1   0   6       94.56      121.42      2.30 o 
   0   0   6      143.23      152.59      2.69 o 
   1   0   6       43.30       48.91      1.97 o 
   2   0   6       23.52       31.61      2.68 o 
   3   0   6      527.67      503.51      8.92 o 
   4   0   6      540.19      507.03      9.25 o 
   5   0   6       24.77       26.89      2.44 o 
   6   0   6        1.69       -0.52      2.27 o 
   7   0   6        9.05       13.67      2.80 o 
  -8   1   6      105.79      120.47      4.19 o 
  -7   1   6      955.00      923.81     15.50 o 
  -6   1   6      506.16      507.86     11.73 o 
  -5   1   6      473.58      477.68     13.40 o 
  -4   1   6       70.16       72.59      2.07 o 
  -3   1   6       96.03      110.82      2.32 o 
  -2   1   6       33.68       33.97      1.84 o 
  -1   1   6      403.53      412.32      5.84 o 
   0   1   6      612.52      638.20      8.56 o 
   1   1   6      215.20      223.14      3.59 o 
   2   1   6      356.28      361.05      5.28 o 
   3   1   6        3.73        1.92      1.92 o 
   4   1   6      174.73      174.50      4.77 o 
   5   1   6       70.90       77.36      3.55 o 
   6   1   6       32.12       30.19      2.94 o 
   7   1   6       17.62       22.98      5.63 o 
  -8   2   6       65.31       66.44      4.99 o 
  -7   2   6      212.07      210.35      5.22 o 
  -6   2   6        1.88       -0.83      1.95 o 
  -5   2   6      328.93      321.61      5.09 o 
  -4   2   6      187.38      178.47      3.31 o 
  -3   2   6      183.19      165.36      3.04 o 
  -2   2   6       54.54       57.18      1.84 o 
  -1   2   6      106.34       88.07      3.35 o 
   0   2   6      246.32      242.88      3.97 o 
   1   2   6       21.00       20.79      1.29 o 
   2   2   6      403.58      372.70      7.02 o 
   3   2   6      211.33      201.11      4.78 o 
   4   2   6      123.60      112.87      3.87 o 
   5   2   6        4.52        6.20      2.22 o 
   6   2   6       11.02        7.11      2.71 o 
  -9   3   6       31.33       40.72      4.42 o 
  -8   3   6      236.09      235.10      8.16 o 
  -7   3   6      232.71      227.73      7.81 o 
  -6   3   6      201.76      196.16      5.00 o 
  -5   3   6       61.20       63.77      2.25 o 
  -4   3   6      179.86      171.54      3.29 o 
  -3   3   6      116.96      108.63      2.50 o 
  -2   3   6        4.40        8.34      1.16 o 
  -1   3   6       33.58       33.09      1.56 o 
   0   3   6     1107.36     1104.64     14.41 o 
   1   3   6      166.50      173.46      3.22 o 
   2   3   6       33.81       36.07      2.30 o 
   3   3   6        4.13        4.88      1.98 o 
   4   3   6       21.34       20.23      2.36 o 
   5   3   6        1.21       -0.27      2.53 o 
   6   3   6        1.92        2.75      2.88 o 
  -9   4   6       48.32       53.77      5.10 o 
  -8   4   6        3.28        2.14      3.66 o 
  -7   4   6       10.54        9.68      4.13 o 
  -6   4   6       18.40       17.02      2.13 o 
  -5   4   6        7.60        4.53      1.86 o 
  -4   4   6       94.04       91.60      2.44 o 
  -3   4   6      315.25      310.85      4.93 o 
  -2   4   6      567.80      538.54      7.66 o 
  -1   4   6      682.05      718.75      9.85 o 
   0   4   6      174.27      167.10      3.29 o 
   1   4   6       57.09       58.28      2.76 o 
   2   4   6      139.15      135.01      5.01 o 
   3   4   6      125.83      115.00      3.95 o 
   4   4   6       14.24       18.69      2.60 o 
   5   4   6       36.45       33.00      3.17 o 
  -9   5   6        7.19       12.37      4.37 o 
  -8   5   6       68.85       72.10      6.36 o 
  -7   5   6        3.73        4.48      2.19 o 
  -6   5   6      148.28      149.30      4.29 o 
  -5   5   6      425.02      415.41      8.10 o 
  -4   5   6      361.64      335.47      6.75 o 
  -3   5   6        0.15        1.15      1.51 o 
  -2   5   6      300.79      321.07      5.18 o 
  -1   5   6      683.81      727.44     10.09 o 
   0   5   6        3.36        1.14      3.40 o 
   1   5   6        6.97        7.70      1.92 o 
   2   5   6        6.85        2.08      2.08 o 
   3   5   6       13.33       13.90      2.51 o 
   4   5   6        1.48        0.41      3.36 o 
  -9   6   6       22.17       20.97      3.07 o 
  -8   6   6       54.98       62.17      3.66 o 
  -7   6   6      245.72      213.87      5.67 o 
  -6   6   6       79.11       76.84      3.65 o 
  -5   6   6       69.32       72.72      4.28 o 
  -4   6   6      413.42      429.09     14.38 o 
  -3   6   6      246.36      246.25      5.70 o 
  -2   6   6        6.52        3.41      2.03 o 
  -1   6   6       13.49       15.65      1.99 o 
   0   6   6        6.30        5.84      1.88 o 
   1   6   6        7.78        6.03      2.20 o 
   2   6   6        0.33       -0.45      2.19 o 
   3   6   6       23.54       25.50      2.84 o 
  -9   7   6        2.73       -1.48      3.27 o 
  -8   7   6       30.98       28.43      3.14 o 
  -7   7   6      206.17      222.68      5.96 o 
  -6   7   6      121.72      121.09      5.16 o 
  -5   7   6       38.79       42.98      2.97 o 
  -4   7   6       40.84       44.87      2.84 o 
  -3   7   6      138.84      146.33      4.52 o 
  -2   7   6       15.14        7.22      2.29 o 
  -1   7   6       36.43       36.27      4.06 o 
   0   7   6        2.64        7.27      3.41 o 
   1   7   6       47.22       50.35      3.06 o 
   2   7   6       82.16       72.42      3.84 o 
  -8   8   6       31.18       33.08      3.66 o 
  -7   8   6        0.23        2.86      2.66 o 
  -6   8   6        0.18        0.44      3.58 o 
  -5   8   6        6.50        7.59      3.05 o 
  -4   8   6       10.78        8.34      2.54 o 
  -3   8   6       17.50       10.71      5.29 o 
  -2   8   6      192.46      191.95      5.46 o 
  -1   8   6       23.73       16.65      4.01 o 
   0   8   6       45.08       42.92      4.80 o 
   1   8   6        4.38        6.89      3.97 o 
  -7   9   6        0.42        0.02      3.98 o 
  -6   9   6       12.30       13.10      2.84 o 
  -5   9   6       10.15        8.17      2.83 o 
  -4   9   6       40.77       32.29      3.00 o 
  -3   9   6        7.13        2.49      2.60 o 
  -2   9   6        6.94        7.96      3.77 o 
  -1   9   6        9.35       16.80      4.19 o 
   0   9   6       31.08       29.46      4.62 o 
  -5  10   6        0.01       -2.66      4.43 o 
  -4  10   6       20.78       27.03      4.24 o 
  -3  10   6       11.54       17.04      4.42 o 
   0 -11   7        4.32        1.42      3.36 o 
   1 -11   7        9.76        3.29      2.97 o 
   2 -11   7        1.50       -0.30      3.48 o 
   3 -11   7       19.16       22.79      3.95 o 
   4 -11   7        0.26        1.62      2.45 o 
  -2 -10   7       17.62       23.07      2.82 o 
  -1 -10   7       20.34       19.08      3.29 o 
   0 -10   7       14.33       11.36      3.05 o 
   1 -10   7       11.42       11.49      3.15 o 
   2 -10   7       20.78       25.82      3.38 o 
   3 -10   7        1.89        3.77      3.17 o 
   4 -10   7        6.14        3.74      2.96 o 
   5 -10   7        1.49       -1.17      2.60 o 
  -3  -9   7       20.23       20.75      4.36 o 
  -2  -9   7       17.34       19.31      2.58 o 
  -1  -9   7       19.12       19.91      2.47 o 
   0  -9   7        5.25        5.29      2.15 o 
   1  -9   7        0.08       -3.12      2.46 o 
   2  -9   7       13.56       14.55      3.27 o 
   3  -9   7        3.03       -2.78      2.40 o 
   4  -9   7       36.97       35.14      3.57 o 
   5  -9   7       30.49       32.56      2.68 o 
   6  -9   7       11.96       14.82      2.50 o 
  -4  -8   7       11.94       10.69      4.13 o 
  -3  -8   7        7.17       11.54      2.49 o 
  -2  -8   7        7.71        7.85      2.18 o 
  -1  -8   7       17.30       19.95      2.30 o 
   0  -8   7       18.36       20.82      2.27 o 
   1  -8   7       18.92       21.37      2.28 o 
   2  -8   7       74.61       70.92      3.24 o 
   3  -8   7      129.18      126.31      5.17 o 
   4  -8   7       50.56       52.03      4.19 o 
   5  -8   7       44.23       42.09      3.92 o 
   6  -8   7       62.42       57.06      3.31 o 
  -5  -7   7       12.45       13.24      4.16 o 
  -4  -7   7       70.80       73.85      3.48 o 
  -3  -7   7      176.32      168.88      4.60 o 
  -2  -7   7      149.91      149.52      4.20 o 
  -1  -7   7        1.07        1.45      1.89 o 
   0  -7   7        5.90        7.44      1.79 o 
   1  -7   7      162.29      155.36      4.72 o 
   2  -7   7       98.68       81.51      3.15 o 
   3  -7   7      400.50      397.24      7.54 o 
   4  -7   7      293.75      283.79      8.28 o 
   5  -7   7        3.97        2.49      2.81 o 
   6  -7   7        2.66        1.21      3.06 o 
  -6  -6   7       40.68       47.19      5.19 o 
  -5  -6   7       41.21       39.95      4.71 o 
  -4  -6   7        8.47        7.40      2.10 o 
  -3  -6   7        4.39        8.62      3.33 o 
  -2  -6   7        2.83        4.49      1.79 o 
  -1  -6   7       15.56       14.29      3.88 o 
   0  -6   7        9.16        7.18      1.81 o 
   1  -6   7      728.81      718.24     13.15 o 
   2  -6   7       74.09       74.19      2.93 o 
   3  -6   7       17.06       16.42      1.84 o 
   4  -6   7       86.33       92.15      6.20 o 
   5  -6   7        0.18       -1.57      1.78 o 
  -7  -5   7        2.20       -0.33      4.10 o 
  -6  -5   7        6.25        5.26      3.91 o 
  -5  -5   7       11.03       11.48      2.21 o 
  -4  -5   7        1.37        6.62      1.98 o 
  -3  -5   7      287.28      292.14      6.09 o 
  -2  -5   7      214.35      205.71      4.68 o 
  -1  -5   7      472.62      453.16      8.15 o 
   0  -5   7      298.52      286.55      5.75 o 
   1  -5   7      257.58      240.58      5.08 o 
   2  -5   7      260.89      249.92      5.17 o 
   3  -5   7       22.27       18.31      1.85 o 
   4  -5   7        1.66        0.01      1.55 o 
   5  -5   7       31.15       29.31      2.19 o 
   6  -5   7      123.08      136.20      4.46 o 
   7  -5   7       46.06       49.09      5.07 o 
  -7  -4   7       30.04       19.86      4.49 o 
  -6  -4   7       28.86       27.00      4.33 o 
  -5  -4   7        4.79        7.38      1.99 o 
  -4  -4   7      374.19      361.66      9.89 o 
  -3  -4   7      259.63      254.65      8.50 o 
  -2  -4   7        0.10       -0.40      1.43 o 
  -1  -4   7      566.54      541.70      9.40 o 
   0  -4   7      288.36      283.21     11.71 o 
   1  -4   7       11.23       10.63      1.62 o 
   2  -4   7       11.48       13.15      1.70 o 
   3  -4   7      117.20      108.23      5.44 o 
   4  -4   7       81.13       83.59      2.89 o 
   5  -4   7       18.02       14.40      2.87 o 
   6  -4   7      114.11      109.12      4.04 o 
   7  -4   7       75.15       80.76      5.26 o 
  -8  -3   7       31.62       40.15      4.98 o 
  -7  -3   7       45.91       46.89      4.84 o 
  -6  -3   7      139.97      131.75      4.08 o 
  -5  -3   7       12.26       16.33      2.38 o 
  -4  -3   7      128.59      123.60      3.63 o 
  -3  -3   7     1045.61     1015.82     16.44 o 
  -2  -3   7      372.88      372.15      6.94 o 
  -1  -3   7       58.55       68.02      2.58 o 
   0  -3   7       25.68       30.94      1.91 o 
   1  -3   7       85.26       91.47      2.82 o 
   2  -3   7       56.67       52.94      3.67 o 
   3  -3   7       53.14       57.06      2.31 o 
   4  -3   7      126.71      125.95      3.01 o 
   5  -3   7      217.75      220.76      5.87 o 
   6  -3   7       20.70       25.81      4.61 o 
   7  -3   7        0.85       -0.33      4.46 o 
  -8  -2   7        1.52        1.18      3.74 o 
  -7  -2   7       77.24       75.68      3.49 o 
  -6  -2   7      349.34      354.36      7.21 o 
  -5  -2   7      243.97      237.85      5.35 o 
  -4  -2   7      767.63      758.64     12.78 o 
  -3  -2   7       34.34       33.80      2.17 o 
  -2  -2   7      166.47      162.89      3.92 o 
  -1  -2   7       55.35       65.23      8.70 o 
   0  -2   7       87.61       93.45      3.01 o 
   1  -2   7      576.50      582.69      9.79 o 
   2  -2   7      331.23      303.71      5.73 o 
   3  -2   7      327.23      315.83      4.88 o 
   4  -2   7       60.50       60.62      3.01 o 
   5  -2   7       19.66       21.40      3.27 o 
   6  -2   7       45.94       56.71      5.31 o 
   7  -2   7       20.10       22.88      3.05 o 
  -8  -1   7      124.48      124.64      6.55 o 
  -7  -1   7      164.33      167.58      4.72 o 
  -6  -1   7       11.26       11.17      2.11 o 
  -5  -1   7        3.40        5.62      1.97 o 
  -4  -1   7      728.29      719.94     12.19 o 
  -3  -1   7       28.52       28.64      2.03 o 
  -2  -1   7        7.37        9.13      1.63 o 
  -1  -1   7      236.44      238.53      4.86 o 
   0  -1   7      186.13      191.21      4.19 o 
   1  -1   7       13.96       16.09      1.51 o 
   2  -1   7       54.44       58.83      1.90 o 
   3  -1   7      103.40      105.24      3.33 o 
   4  -1   7      101.46      104.77      3.48 o 
   5  -1   7      115.94      111.73      3.95 o 
   6  -1   7        0.84       -2.53      2.38 o 
   7  -1   7        0.22        0.66      2.69 o 
  -9   0   7       32.94       45.79      4.99 o 
  -8   0   7       16.06       11.36      3.45 o 
  -7   0   7      148.45      139.48      4.38 o 
  -6   0   7       72.05       74.13      3.93 o 
  -5   0   7       76.18       73.26      6.49 o 
  -4   0   7       29.50       34.41      2.26 o 
  -3   0   7      199.28      203.69      4.60 o 
  -2   0   7      110.58      122.09      4.31 o 
  -1   0   7        8.72        9.79      1.47 o 
   0   0   7        2.40        1.98      1.35 o 
   1   0   7     1071.29     1019.21     13.26 o 
   2   0   7      437.25      430.41      6.59 o 
   3   0   7      209.93      209.83      4.84 o 
   4   0   7       21.83       18.39      2.96 o 
   5   0   7       12.10       13.26      4.02 o 
   6   0   7        2.47       -0.43      2.56 o 
  -8   1   7      150.24      156.52      8.43 o 
  -7   1   7       26.95       29.37      2.49 o 
  -6   1   7       15.64       16.78      4.19 o 
  -5   1   7       32.95       34.44      2.32 o 
  -4   1   7        2.64       -0.04      2.21 o 
  -3   1   7      188.22      201.04      4.51 o 
  -2   1   7      395.28      380.28      7.04 o 
  -1   1   7      819.00      898.42     14.52 o 
   0   1   7      933.51      961.84     12.62 o 
   1   1   7      185.62      187.58      3.40 o 
   2   1   7       95.03       95.61      3.23 o 
   3   1   7       54.71       50.36      2.80 o 
   4   1   7       45.00       37.00      2.68 o 
   5   1   7        4.95        8.41      2.31 o 
   6   1   7       15.75       17.96      3.73 o 
  -9   2   7        0.50        2.97      3.73 o 
  -8   2   7       19.77       24.61      3.98 o 
  -7   2   7        1.21       -3.83      4.03 o 
  -6   2   7      178.16      176.88      4.78 o 
  -5   2   7      304.62      295.37      6.13 o 
  -4   2   7      715.21      683.69     11.62 o 
  -3   2   7      152.12      171.12      4.13 o 
  -2   2   7       14.94       14.91      1.30 o 
  -1   2   7       29.98       26.35      2.00 o 
   0   2   7     1129.85     1169.62     15.23 o 
   1   2   7      121.53      125.41      2.76 o 
   2   2   7       16.72       16.46      1.95 o 
   3   2   7        3.84        4.46      2.41 o 
   4   2   7       53.69       58.31      3.37 o 
   5   2   7       16.79       18.10      2.80 o 
  -9   3   7       31.41       33.63      4.40 o 
  -8   3   7       27.66       25.49      4.25 o 
  -7   3   7      117.05      125.06      6.30 o 
  -6   3   7      505.89      488.18     13.29 o 
  -5   3   7       12.46        9.38      1.83 o 
  -4   3   7      319.41      300.45      6.07 o 
  -3   3   7      563.78      553.22      7.87 o 
  -2   3   7      590.54      655.17      9.09 o 
  -1   3   7       48.96       51.67      2.12 o 
   0   3   7        4.18        8.14      3.01 o 
   1   3   7        5.25        7.65      1.93 o 
   2   3   7       91.54       85.72      3.31 o 
   3   3   7       43.12       44.59      2.81 o 
   4   3   7       25.09       30.78      5.27 o 
   5   3   7       42.57       52.91      3.49 o 
  -9   4   7       14.47       17.28      4.34 o 
  -8   4   7       35.28       42.18      4.81 o 
  -7   4   7        1.72        3.17      3.24 o 
  -6   4   7      303.54      304.09      9.79 o 
  -5   4   7      329.21      341.54     10.35 o 
  -4   4   7       88.85       85.32      2.57 o 
  -3   4   7       29.51       28.75      1.67 o 
  -2   4   7       55.32       49.90      2.19 o 
  -1   4   7      111.16       90.38      2.59 o 
   0   4   7       43.89       50.79      2.22 o 
   1   4   7        7.79       10.73      2.03 o 
   2   4   7       86.40       84.54      3.50 o 
   3   4   7      172.94      153.19      4.67 o 
   4   4   7       27.28       30.17      3.07 o 
  -9   5   7       37.08       47.54      5.32 o 
  -8   5   7      141.14      141.55      7.36 o 
  -7   5   7       41.54       54.02      5.13 o 
  -6   5   7        4.57       10.00      3.88 o 
  -5   5   7        5.51        9.24      2.02 o 
  -4   5   7       76.15       81.19      3.35 o 
  -3   5   7        1.92        4.56      4.25 o 
  -2   5   7       26.63       30.15      4.71 o 
  -1   5   7      335.90      347.00      5.68 o 
   0   5   7       43.78       42.57      2.53 o 
   1   5   7      102.83       97.90      3.68 o 
   2   5   7       14.11       16.72      4.53 o 
   3   5   7        6.92        4.09      2.50 o 
  -8   6   7        2.11        3.97      4.28 o 
  -7   6   7        5.51        8.16      3.70 o 
  -6   6   7        9.25       15.89      3.73 o 
  -5   6   7      163.58      166.96      5.15 o 
  -4   6   7       23.65       21.77      2.58 o 
  -3   6   7      107.67      108.24      4.01 o 
  -2   6   7      245.48      242.06      5.83 o 
  -1   6   7       13.33       11.31      3.53 o 
   0   6   7       41.10       42.73      3.22 o 
   1   6   7       76.13       81.48      3.60 o 
   2   6   7       51.51       50.89      3.32 o 
   3   6   7       25.45       28.36      6.92 o 
  -8   7   7        9.33        7.86      4.46 o 
  -7   7   7        4.31        3.91      2.59 o 
  -6   7   7        8.41       10.46      2.52 o 
  -5   7   7        1.43        3.25      2.72 o 
  -4   7   7        3.22        2.44      2.32 o 
  -3   7   7       23.82       22.92      2.67 o 
  -2   7   7       26.21       33.89      5.78 o 
  -1   7   7       96.91       94.16      5.70 o 
   0   7   7       21.69       32.05      4.33 o 
   1   7   7        1.10       -3.34      2.22 o 
   2   7   7        1.57        0.29      2.53 o 
  -7   8   7        2.25        6.38      2.87 o 
  -6   8   7        2.35        4.00      2.73 o 
  -5   8   7       34.17       36.90      3.22 o 
  -4   8   7       28.07       29.10      2.99 o 
  -3   8   7       42.68       45.26      4.44 o 
  -2   8   7      111.06      115.95      6.46 o 
  -1   8   7        3.44        8.43      3.82 o 
   0   8   7       21.81       37.54      4.66 o 
  -6   9   7       48.85       47.84      3.63 o 
  -5   9   7        1.05       -3.38      2.81 o 
  -4   9   7        0.04       -6.80      5.47 o 
  -3   9   7        4.56        6.46      4.04 o 
  -2   9   7       31.69       35.10      4.77 o 
  -1 -10   8        6.54        2.20      3.51 o 
   0 -10   8        9.80        7.92      3.17 o 
   1 -10   8        0.09       -1.24      3.26 o 
   2 -10   8       17.03       19.38      3.83 o 
   3 -10   8        5.87        4.65      3.50 o 
   4 -10   8       25.74       25.26      4.04 o 
  -3  -9   8        3.79        1.57      2.53 o 
  -2  -9   8        8.52        4.49      3.12 o 
  -1  -9   8        1.90        1.74      2.43 o 
   0  -9   8        1.49        1.38      2.16 o 
   1  -9   8        0.40        3.74      3.17 o 
   2  -9   8       95.13       89.03      5.20 o 
   3  -9   8       29.91       30.87      3.83 o 
   4  -9   8        1.09       -2.25      2.71 o 
   5  -9   8       62.06       65.25      5.07 o 
  -4  -8   8        2.16        5.63      4.09 o 
  -3  -8   8       24.01       25.74      2.76 o 
  -2  -8   8       10.84        7.44      2.39 o 
  -1  -8   8       35.08       34.71      2.74 o 
   0  -8   8      107.55      110.76      3.99 o 
   1  -8   8      121.14      113.67      3.85 o 
   2  -8   8       44.05       38.77      2.52 o 
   3  -8   8       21.03       24.58      3.23 o 
   4  -8   8        0.60       -2.47      2.59 o 
   5  -8   8        1.27       -1.01      3.08 o 
   6  -8   8       10.22        6.87      2.63 o 
  -5  -7   8        3.11       -3.47      4.01 o 
  -4  -7   8       11.39       11.82      2.53 o 
  -3  -7   8      139.95      149.94      4.87 o 
  -2  -7   8        8.50       11.65      2.26 o 
  -1  -7   8        0.04        0.50      2.00 o 
   0  -7   8      145.48      137.27      9.45 o 
   1  -7   8      164.97      158.43      4.36 o 
   2  -7   8       34.25       32.11      2.51 o 
   3  -7   8        2.27        1.30      4.25 o 
   4  -7   8       11.87        8.91      2.99 o 
   5  -7   8       34.91       41.02      3.76 o 
  -6  -6   8       32.77       36.17      5.11 o 
  -5  -6   8       52.35       63.42      3.46 o 
  -4  -6   8        0.51        0.29      2.21 o 
  -3  -6   8        1.86        2.68      2.17 o 
  -2  -6   8      128.49      121.77      3.94 o 
  -1  -6   8      245.53      234.57      5.37 o 
   0  -6   8        7.90        9.39      1.98 o 
   1  -6   8        7.64        9.42      2.00 o 
   2  -6   8       45.50       45.88      2.64 o 
   3  -6   8       45.69       46.47      5.51 o 
   4  -6   8        1.07        1.00      2.32 o 
   5  -6   8       80.72       76.76      4.71 o 
  -6  -5   8       19.82       15.99      4.43 o 
  -5  -5   8      221.60      209.64      6.40 o 
  -4  -5   8       83.18       85.97      4.56 o 
  -3  -5   8      236.46      229.02      5.28 o 
  -2  -5   8        6.07        7.15      1.84 o 
  -1  -5   8      145.38      134.37      3.81 o 
   0  -5   8        0.61       -1.01      1.65 o 
   1  -5   8       25.54       25.57      2.16 o 
   2  -5   8      119.99      122.34      4.98 o 
   3  -5   8      139.02      134.87      3.86 o 
   4  -5   8       89.05       87.61      3.22 o 
   6  -5   8        1.01       -3.26      3.29 o 
  -7  -4   8       73.54       83.68      6.35 o 
  -6  -4   8       48.90       53.99      3.19 o 
  -5  -4   8       23.19       21.71      2.31 o 
  -4  -4   8       19.84       23.75      4.09 o 
  -3  -4   8      275.12      262.18      5.77 o 
  -2  -4   8       44.40       35.46      2.27 o 
  -1  -4   8        3.14        4.13      1.67 o 
   0  -4   8       54.86       61.08      2.79 o 
   1  -4   8      215.18      214.64      7.08 o 
   2  -4   8       88.79       90.46      3.12 o 
   3  -4   8        0.34       -1.19      1.55 o 
   4  -4   8       40.33       43.30      2.46 o 
   5  -4   8       36.38       41.61      4.01 o 
   6  -4   8       51.80       64.13      4.86 o 
  -7  -3   8        0.10        0.74      3.97 o 
  -6  -3   8       57.97       53.79      3.11 o 
  -5  -3   8      106.88      101.51      3.60 o 
  -4  -3   8       93.49       84.85      3.28 o 
  -3  -3   8       15.59       11.66      1.92 o 
  -2  -3   8       27.57       28.42      2.13 o 
  -1  -3   8      243.68      257.68      5.42 o 
   0  -3   8       14.43       16.50      3.46 o 
   1  -3   8       19.13       17.81      1.82 o 
   2  -3   8      354.35      334.07      8.44 o 
   3  -3   8       39.48       43.73      2.40 o 
   4  -3   8       65.68       60.51      4.37 o 
   5  -3   8       25.03       27.01      3.71 o 
   6  -3   8       18.38       18.16      3.73 o 
  -8  -2   8       58.22       63.74      5.64 o 
  -7  -2   8       77.61       75.50      3.70 o 
  -6  -2   8       31.12       33.23      3.13 o 
  -5  -2   8       35.49       28.94      2.37 o 
  -4  -2   8       13.38       15.45      2.04 o 
  -3  -2   8      122.03      142.56      3.89 o 
  -2  -2   8       66.76       70.33      2.92 o 
  -1  -2   8      636.90      602.82     14.18 o 
   0  -2   8      688.05      691.54     11.61 o 
   1  -2   8      688.89      686.87     23.54 o 
   2  -2   8        1.84        0.49      1.49 o 
   3  -2   8        1.35        1.04      1.55 o 
   4  -2   8       93.22       86.00      4.57 o 
   5  -2   8       47.32       46.50      4.24 o 
   6  -2   8        0.41       -2.46      3.41 o 
  -8  -1   8        3.43        1.55      3.77 o 
  -7  -1   8        7.68        5.98      2.39 o 
  -6  -1   8       60.57       55.23      3.33 o 
  -5  -1   8       62.57       63.06      3.56 o 
  -4  -1   8      118.83      129.49      3.94 o 
  -3  -1   8      620.26      612.40     10.67 o 
  -2  -1   8      476.74      487.98      8.74 o 
  -1  -1   8        0.54        7.16      4.28 o 
   0  -1   8      114.84      113.88      3.29 o 
   1  -1   8      416.50      412.53      7.50 o 
   2  -1   8        4.10        1.93      1.41 o 
   3  -1   8        2.35        3.51      2.79 o 
   4  -1   8        3.45       -0.39      2.56 o 
   5  -1   8        5.06       10.09      2.37 o 
   6  -1   8       15.27       15.00      2.83 o 
  -8   0   8       18.46       18.56      2.75 o 
  -7   0   8       10.07       11.77      2.42 o 
  -6   0   8       31.15       36.55      3.51 o 
  -5   0   8      683.85      685.05     11.99 o 
  -4   0   8      195.87      204.86      4.93 o 
  -3   0   8      231.23      216.75      7.37 o 
  -2   0   8      613.41      584.05     10.13 o 
  -1   0   8      333.71      341.22      6.51 o 
   0   0   8       29.41       36.05      2.27 o 
   1   0   8       79.52       75.06      2.80 o 
   2   0   8        2.59        2.99      2.65 o 
   3   0   8       34.22       36.77      3.33 o 
   4   0   8       47.42       49.88      2.81 o 
   5   0   8       14.42        6.38      3.09 o 
   6   0   8       56.92       64.45      4.00 o 
  -8   1   8       16.70       20.32      5.53 o 
  -7   1   8       48.99       49.97      3.12 o 
  -6   1   8       37.02       29.31      2.57 o 
  -5   1   8      664.70      663.46     11.68 o 
  -4   1   8      355.04      367.94      7.24 o 
  -3   1   8       94.42      100.85      5.63 o 
  -2   1   8        1.62        2.05      4.34 o 
  -1   1   8       38.23       44.99      2.45 o 
   0   1   8       77.25       79.50      3.07 o 
   1   1   8       16.57       14.04      1.73 o 
   2   1   8       32.93       34.69      3.44 o 
   3   1   8       42.36       44.17      2.82 o 
   4   1   8      166.47      157.69      4.69 o 
   5   1   8       24.72       25.40      2.94 o 
  -9   2   8       14.56       27.01      4.45 o 
  -8   2   8       10.22       12.04      3.91 o 
  -7   2   8      198.64      194.58      5.24 o 
  -6   2   8      176.39      179.99      4.84 o 
  -5   2   8        1.37        4.83      2.85 o 
  -4   2   8        0.69        0.62      1.81 o 
  -3   2   8        0.88        8.92      7.15 o 
  -2   2   8        4.31        1.48      1.75 o 
  -1   2   8       14.56       11.97      1.79 o 
   0   2   8      309.35      295.99      6.00 o 
   1   2   8       41.97       43.17      2.47 o 
   2   2   8      190.57      198.16      4.95 o 
   3   2   8       25.66       27.74      2.47 o 
   4   2   8       31.99       31.97      2.86 o 
   5   2   8       40.97       47.35      3.55 o 
  -9   3   8      128.92      121.13      6.83 o 
  -8   3   8       47.22       59.36      5.16 o 
  -7   3   8       33.40       29.58      4.24 o 
  -6   3   8      117.81      113.93      5.76 o 
  -5   3   8        1.38       -0.04      1.95 o 
  -4   3   8      101.90      105.83      3.64 o 
  -3   3   8      159.82      175.48      4.56 o 
  -2   3   8      181.28      168.82      4.34 o 
  -1   3   8      109.21      118.91      5.19 o 
   0   3   8       18.97       20.70      1.72 o 
   1   3   8        0.96        1.43      1.90 o 
   2   3   8       84.93       91.21      3.60 o 
   3   3   8       88.33       90.81      3.80 o 
   4   3   8       21.01       16.71      2.87 o 
  -8   4   8       31.03       40.44      4.89 o 
  -7   4   8       46.50       57.73      5.14 o 
  -6   4   8       39.95       51.82      4.78 o 
  -5   4   8       77.95       71.23      5.41 o 
  -4   4   8       27.85       31.90      2.46 o 
  -3   4   8        4.63        5.35      1.99 o 
  -2   4   8       12.71       18.59      2.21 o 
  -1   4   8       13.43       12.10      1.64 o 
   0   4   8      232.57      244.59      9.21 o 
   1   4   8       82.46       99.38     14.74 o 
   2   4   8        0.39        0.26      2.18 o 
   3   4   8       11.94        7.24      3.73 o 
  -8   5   8        2.35        1.34      4.28 o 
  -7   5   8        1.40       -3.17      3.88 o 
  -6   5   8       10.33        9.34      3.51 o 
  -5   5   8        0.52        0.20      3.12 o 
  -4   5   8       17.13       19.55      3.48 o 
  -3   5   8       38.16       45.55      3.94 o 
  -2   5   8       50.45       56.08      2.52 o 
  -1   5   8      112.77      101.39      3.09 o 
   0   5   8        8.15        5.30      2.11 o 
   1   5   8       25.26       29.80      2.71 o 
   2   5   8        0.44        2.15      2.50 o 
   3   5   8        0.20       -0.74      2.64 o 
  -8   6   8        3.33       -0.42      4.21 o 
  -7   6   8       54.51       55.35      5.49 o 
  -6   6   8        4.77       10.53      3.73 o 
  -5   6   8      109.40      111.26      6.61 o 
  -4   6   8       67.96       61.91      5.34 o 
  -3   6   8       41.81       39.27      3.73 o 
  -2   6   8       21.53       22.97      2.58 o 
  -1   6   8      161.03      179.51      7.16 o 
   0   6   8       22.26       22.45      2.69 o 
   1   6   8        0.75        3.82      2.46 o 
   2   6   8        1.09        0.07      2.63 o 
  -7   7   8        1.18        6.52      4.57 o 
  -6   7   8       44.43       32.68      5.01 o 
  -5   7   8        0.39        6.74      4.13 o 
  -4   7   8       33.76       41.31      4.37 o 
  -3   7   8       82.75       90.68      4.04 o 
  -2   7   8        0.59       -0.77      3.32 o 
  -1   7   8       16.24       14.36      3.94 o 
   0   7   8        0.04       -0.50      3.91 o 
  -6   8   8       81.25       79.85      6.14 o 
  -5   8   8       61.37       57.93      5.66 o 
  -4   8   8        1.90        0.47      2.68 o 
  -3   8   8        8.42        6.50      2.80 o 
  -2   8   8        2.91        1.61      4.10 o 
  -1   8   8        4.50        4.12      3.89 o 
   1 -10   9       16.19       11.82      3.88 o 
  -2  -9   9        3.42        2.82      2.99 o 
  -1  -9   9       59.23       55.49      3.48 o 
   0  -9   9       18.14       18.78      5.62 o 
   1  -9   9        0.89       -1.93      2.82 o 
   2  -9   9        3.23        0.84      2.99 o 
   3  -9   9        2.19        6.23      3.57 o 
   4  -9   9        0.07       -4.57      3.05 o 
  -3  -8   9       13.17       14.88      2.79 o 
  -2  -8   9       78.18       83.48      3.92 o 
  -1  -8   9        2.37        0.50      2.39 o 
   0  -8   9        8.52        8.41      2.47 o 
   1  -8   9        2.44        3.97      2.30 o 
   2  -8   9        1.72        1.64      2.25 o 
   3  -8   9        7.61        2.73      2.81 o 
   4  -8   9       25.65       17.93      3.59 o 
   5  -8   9       39.78       49.97      4.31 o 
  -4  -7   9       19.06       16.16      2.69 o 
  -3  -7   9        3.30        6.07      2.45 o 
  -2  -7   9      123.79      118.91      4.09 o 
  -1  -7   9       14.46       13.64      2.25 o 
   0  -7   9        2.54        3.51      2.23 o 
   1  -7   9        1.84        1.72      2.01 o 
   2  -7   9       20.02       22.43      2.47 o 
   3  -7   9       19.61       26.16      2.62 o 
   4  -7   9        0.45        2.82      3.00 o 
   5  -7   9        7.87        2.62      3.03 o 
  -5  -6   9       21.40       20.96      2.80 o 
  -4  -6   9        0.96       -1.09      3.70 o 
  -3  -6   9       22.53       20.54      2.61 o 
  -2  -6   9       14.48       13.82      2.90 o 
  -1  -6   9       20.47       22.15      2.45 o 
   0  -6   9       55.30       56.11      3.13 o 
   1  -6   9      107.31      108.31      3.77 o 
   2  -6   9       18.35       23.19      2.40 o 
   3  -6   9      194.01      185.95     10.75 o 
   4  -6   9       29.18       31.29      3.31 o 
   5  -6   9       10.75        5.23      3.12 o 
  -6  -5   9       24.97       23.13      3.03 o 
  -5  -5   9       15.44       12.41      2.58 o 
  -4  -5   9        0.88       -0.95      2.26 o 
  -3  -5   9        2.96        3.69      2.04 o 
  -2  -5   9        7.75       10.96      2.09 o 
  -1  -5   9        0.35        1.31      1.86 o 
   0  -5   9       57.88       52.59      2.75 o 
   1  -5   9      269.78      266.63      5.87 o 
   2  -5   9      291.63      289.35      6.16 o 
   3  -5   9       57.89       48.59      2.86 o 
   4  -5   9        3.23        1.11      2.25 o 
   5  -5   9        4.62        5.43      3.03 o 
  -6  -4   9        2.91       -1.05      2.34 o 
  -5  -4   9        7.49        7.24      2.22 o 
  -4  -4   9       72.06       71.93      3.27 o 
  -3  -4   9       79.19       72.88      3.27 o 
  -2  -4   9      322.45      325.77      6.72 o 
  -1  -4   9      245.20      249.75      5.56 o 
   0  -4   9       41.14       42.01      2.50 o 
   1  -4   9       31.82       29.25      2.29 o 
   2  -4   9      238.45      237.90      5.26 o 
   3  -4   9        3.21        1.82      1.84 o 
   4  -4   9        3.67        1.61      2.88 o 
   5  -4   9        0.41       -2.13      3.33 o 
  -7  -3   9       11.84       13.51      5.26 o 
  -6  -3   9       28.71       24.93      2.78 o 
  -5  -3   9       21.74       27.23      5.07 o 
  -4  -3   9      312.83      322.73      6.90 o 
  -3  -3   9      121.13      122.39      4.04 o 
  -2  -3   9       27.27       27.40      2.30 o 
  -1  -3   9      273.53      268.07      5.85 o 
   0  -3   9      114.71      108.18      4.92 o 
   1  -3   9        7.75        4.99      1.80 o 
   2  -3   9        1.28        2.02      1.64 o 
   3  -3   9        0.33        0.60      1.75 o 
   4  -3   9       21.93       24.03      3.71 o 
   5  -3   9       42.67       39.18      4.21 o 
  -7  -2   9       11.11       16.82      2.72 o 
  -6  -2   9       24.61       25.83      2.81 o 
  -5  -2   9       10.55       15.53      2.47 o 
  -4  -2   9      178.24      156.12      4.36 o 
  -3  -2   9      468.85      465.26      8.75 o 
  -2  -2   9      145.45      147.32      4.74 o 
  -1  -2   9       28.01       23.53      2.23 o 
   0  -2   9       30.56       31.06      3.78 o 
   1  -2   9      213.62      210.90      4.89 o 
   2  -2   9       38.86       30.99      2.16 o 
   3  -2   9        1.50       -0.51      2.96 o 
   4  -2   9       22.91       17.65      3.57 o 
   5  -2   9      105.10      114.28      6.05 o 
  -8  -1   9        3.92        2.61      2.62 o 
  -7  -1   9       25.29       21.73      2.83 o 
  -6  -1   9      134.29      136.59      4.52 o 
  -5  -1   9      122.03      124.75      4.00 o 
  -4  -1   9       11.71       11.45      2.15 o 
  -3  -1   9        1.49        2.49      2.11 o 
  -2  -1   9       16.81       16.51      2.06 o 
  -1  -1   9       66.86       75.12      3.16 o 
   0  -1   9       81.60       87.16      3.23 o 
   1  -1   9      222.67      215.06      4.86 o 
   2  -1   9        4.91        3.29      1.75 o 
   3  -1   9       79.04       83.60      5.05 o 
   4  -1   9       48.95       46.14      4.34 o 
   5  -1   9        1.14        3.38      3.66 o 
  -8   0   9      123.10      134.40      4.81 o 
  -7   0   9       57.98       62.46      3.52 o 
  -6   0   9        6.09       10.47      2.31 o 
  -5   0   9        6.72        8.17      2.28 o 
  -4   0   9        7.95        9.80      2.21 o 
  -3   0   9       73.83       63.10      3.14 o 
  -2   0   9       40.46       47.71      2.78 o 
  -1   0   9      163.74      151.37      4.14 o 
   0   0   9      263.66      276.67      5.86 o 
   1   0   9        6.80       11.93      1.86 o 
   2   0   9        3.70        5.41      3.08 o 
   3   0   9       80.10       65.76      4.46 o 
   4   0   9      101.15       97.91      5.69 o 
   5   0   9       32.15       29.94      4.51 o 
  -8   1   9       40.38       40.89      4.74 o 
  -7   1   9       77.80       74.32      3.81 o 
  -6   1   9       55.43       54.35      3.25 o 
  -5   1   9        7.44        5.98      2.24 o 
  -4   1   9       41.48       44.35      2.77 o 
  -3   1   9       22.65       23.03      2.25 o 
  -2   1   9        1.73        2.06      1.96 o 
  -1   1   9       33.08       29.72      3.34 o 
   0   1   9        0.66        2.40      2.42 o 
   1   1   9      149.02      142.84      5.99 o 
   2   1   9       92.38       96.75      5.25 o 
   3   1   9        3.11        0.24      3.35 o 
   4   1   9        4.56        2.96      3.66 o 
  -8   2   9       38.61       37.40      4.75 o 
  -7   2   9        7.94        7.81      3.95 o 
  -6   2   9       17.30       19.29      2.45 o 
  -5   2   9       10.44       10.12      2.30 o 
  -4   2   9        8.54        9.34      2.16 o 
  -3   2   9       60.61       60.24      3.18 o 
  -2   2   9       18.51       17.60      2.88 o 
  -1   2   9       49.35       69.67     11.66 o 
   0   2   9      292.94      309.46      6.31 o 
   1   2   9        2.18        2.99      3.06 o 
   2   2   9       88.39       95.52      5.34 o 
   3   2   9        6.90        8.67      3.57 o 
   4   2   9        2.04        3.05      3.77 o 
  -8   3   9       41.05       43.80      5.02 o 
  -7   3   9        1.16       -1.69      3.66 o 
  -6   3   9        4.23        4.01      3.20 o 
  -5   3   9        1.95        5.13      2.14 o 
  -4   3   9      172.32      159.69      4.68 o 
  -3   3   9       26.11       31.75      3.11 o 
  -2   3   9       18.46       20.12      2.32 o 
  -1   3   9        0.10        1.48      1.81 o 
   0   3   9      193.39      196.88      7.04 o 
   1   3   9       49.38       54.05      4.54 o 
   2   3   9        2.92        0.53      3.23 o 
   3   3   9        0.77       -5.02      3.35 o 
  -8   4   9        5.83        4.16      4.22 o 
  -7   4   9       39.75       45.61      5.05 o 
  -6   4   9       49.74       59.94      5.20 o 
  -5   4   9      106.18      101.52      6.17 o 
  -4   4   9       21.31       25.20      4.07 o 
  -3   4   9       62.05       61.52      3.48 o 
  -2   4   9      171.31      186.41      4.85 o 
  -1   4   9       26.05       30.44      3.56 o 
   0   4   9        6.54       11.45      3.36 o 
   1   4   9        5.48        4.36      3.27 o 
   2   4   9        5.51        1.86      3.35 o 
  -7   5   9        1.42        0.14      4.15 o 
  -6   5   9       17.76       28.08      4.62 o 
  -5   5   9      114.08      116.56      6.20 o 
  -4   5   9      108.34      101.44      5.70 o 
  -3   5   9        1.15        1.82      3.38 o 
  -2   5   9       28.44       34.55      2.64 o 
  -1   5   9        0.18        3.14      3.11 o 
   0   5   9       29.89       30.62      3.94 o 
   1   5   9        1.76       -0.11      3.27 o 
  -7   6   9       57.80       59.64      5.44 o 
  -6   6   9        3.91       -5.91      3.98 o 
  -5   6   9        9.73       13.48      4.22 o 
  -4   6   9      118.08      115.76      6.44 o 
  -3   6   9        9.15        3.95      3.59 o 
  -6   7   9        0.71        6.21      4.07 o 
  -5   7   9        2.40        4.28      3.66 o 
  -4   7   9       23.99       26.83      4.65 o 
  -3   7   9        0.69       -4.06      3.33 o 
   1  -9  10       10.80       10.53      3.73 o 
  -2  -8  10       26.83       32.24      8.27 o 
  -1  -8  10       19.28       22.40      2.74 o 
   0  -8  10        2.52        1.16      2.46 o 
   1  -8  10       17.21       17.09      2.71 o 
   2  -8  10       39.01       36.56      3.08 o 
   3  -8  10      115.75      117.54      6.05 o 
  -3  -7  10       23.32       24.99      2.99 o 
  -2  -7  10       13.37       18.63      2.80 o 
  -1  -7  10       38.71       39.46      2.93 o 
   0  -7  10       20.54       20.74      2.63 o 
   1  -7  10       12.48       17.36      2.60 o 
   2  -7  10        9.11        9.94      2.32 o 
   3  -7  10       92.47       94.01      4.03 o 
   4  -7  10        0.37       -2.80      2.34 o 
  -4  -6  10        9.10        5.50      2.59 o 
  -3  -6  10      185.71      186.82      5.31 o 
  -2  -6  10       25.76       29.70      3.75 o 
  -1  -6  10        0.77        2.58      2.32 o 
   0  -6  10       47.34       38.78      2.74 o 
   1  -6  10       77.57       76.14      4.14 o 
   2  -6  10        1.08       -0.16      3.90 o 
   3  -6  10        0.22       -1.72      1.90 o 
   4  -6  10        0.12       -2.59      2.12 o 
  -5  -5  10       23.46       33.57      3.14 o 
  -4  -5  10        3.84       -0.72      2.80 o 
  -3  -5  10       68.00       62.07      3.44 o 
  -2  -5  10       34.88       29.81      2.61 o 
  -1  -5  10       28.13       23.67      2.61 o 
   0  -5  10        0.54       -1.49      4.18 o 
   1  -5  10       56.59       47.40      2.84 o 
   2  -5  10       36.94       39.63      2.77 o 
   3  -5  10        0.07        0.79      2.08 o 
   4  -5  10       15.67       16.56      3.97 o 
  -6  -4  10        4.28        2.88      6.03 o 
  -5  -4  10       49.00       44.91      3.37 o 
  -4  -4  10       39.93       44.47      2.97 o 
  -3  -4  10        4.07        4.03      3.65 o 
  -2  -4  10       11.88       15.81      2.52 o 
  -1  -4  10       13.93       11.33      2.18 o 
   0  -4  10        0.95       -2.05      3.42 o 
   1  -4  10       49.40       52.37      2.94 o 
   2  -4  10       96.68       88.14      4.23 o 
   3  -4  10       14.10       11.28      2.17 o 
   4  -4  10       54.13       61.16      4.89 o 
  -6  -3  10       31.19       35.94      3.21 o 
  -5  -3  10        0.15        0.18      3.82 o 
  -4  -3  10        0.44        0.54      2.29 o 
  -3  -3  10        1.85       -2.77      3.20 o 
  -2  -3  10       23.34       18.65      3.60 o 
  -1  -3  10        4.28        0.46      2.05 o 
   0  -3  10       49.52       51.52      2.97 o 
   1  -3  10      142.47      138.94      4.03 o 
   2  -3  10       14.28       14.50      3.42 o 
   3  -3  10        4.20       -3.09      3.11 o 
  -7  -2  10       10.90        9.34      3.03 o 
  -6  -2  10        6.82       11.72      2.80 o 
  -5  -2  10       44.45       42.58      3.01 o 
  -4  -2  10       42.03       38.66      4.49 o 
  -3  -2  10       14.83       15.95      2.23 o 
  -2  -2  10        0.52       -1.37      1.85 o 
  -1  -2  10       19.54       20.54      2.26 o 
   0  -2  10        8.69        4.82      2.03 o 
   1  -2  10       21.80       19.96      2.28 o 
   2  -2  10      136.75      133.27      4.06 o 
   4  -2  10        2.08        0.02      3.06 o 
  -7  -1  10       17.87       19.43      2.91 o 
  -6  -1  10       13.20       19.22      2.79 o 
  -5  -1  10        0.40        0.06      2.38 o 
  -4  -1  10       20.51       19.08      2.60 o 
  -3  -1  10       46.53       51.37      4.06 o 
  -2  -1  10        0.81        2.00      2.14 o 
  -1  -1  10       44.65       49.95      2.96 o 
   0  -1  10       42.33       42.50      2.64 o 
   1  -1  10      133.33      125.84      4.46 o 
   2  -1  10        0.33       -2.04      2.68 o 
   3  -1  10        4.35        4.03      3.45 o 
   4  -1  10        0.30       -2.81      2.97 o 
  -7   0  10        8.02        0.45      2.47 o 
  -6   0  10        1.61       -0.92      3.46 o 
  -5   0  10        9.81        6.50      2.40 o 
  -4   0  10        0.97        0.27      2.84 o 
  -3   0  10      184.64      183.40      5.02 o 
  -2   0  10      119.83      118.35      4.02 o 
  -1   0  10       32.16       40.89      3.05 o 
   0   0  10        5.80        7.69      1.98 o 
   1   0  10      165.42      161.70      7.77 o 
   2   0  10       39.38       39.52      4.21 o 
   3   0  10        0.94       -3.66      3.30 o 
   4   0  10        0.61        2.01      3.80 o 
  -7   1  10       14.99       14.62      2.73 o 
  -6   1  10        8.52       13.97      2.71 o 
  -5   1  10       16.45       21.63      3.94 o 
  -4   1  10      143.83      143.72      4.53 o 
  -3   1  10       10.30        8.81      3.53 o 
  -2   1  10       69.79       74.57      3.46 o 
  -1   1  10      138.31      134.27      8.69 o 
   0   1  10       15.44       15.35      2.62 o 
   1   1  10        6.22        9.49      3.45 o 
   2   1  10        0.33        1.61      3.45 o 
   3   1  10       16.54       17.51      3.94 o 
  -7   2  10      103.59      102.71      6.12 o 
  -6   2  10       10.51       12.65      2.63 o 
  -5   2  10       96.71       99.71      4.00 o 
  -4   2  10      227.85      227.90      5.71 o 
  -3   2  10      115.89      113.87      4.11 o 
  -2   2  10        5.82       11.37      2.40 o 
  -1   2  10        7.42       10.47      2.25 o 
   0   2  10        3.72        4.77      2.71 o 
   1   2  10       13.31       19.50      3.79 o 
   2   2  10        0.80        3.30      3.60 o 
   3   2  10        4.18        0.57      3.56 o 
  -7   3  10       73.18       72.55      5.99 o 
  -6   3  10      107.48      101.29      6.38 o 
  -5   3  10        0.33        2.20      3.29 o 
  -4   3  10       23.73       27.60      2.79 o 
  -3   3  10       61.96       70.44      3.94 o 
  -2   3  10        0.71        0.12      2.17 o 
  -1   3  10        0.36        1.56      2.08 o 
   1   3  10       58.79       58.73      5.13 o 
   2   3  10       30.19       31.36      4.24 o 
  -7   4  10        0.31       -0.77      3.54 o 
  -6   4  10       71.17       71.37      5.46 o 
  -5   4  10       13.97       17.81      3.76 o 
  -4   4  10        1.49       -2.34      3.51 o 
  -3   4  10       12.41       15.63      8.60 o 
  -2   4  10       16.67       16.75      3.86 o 
  -1   4  10       20.40       21.15      3.60 o 
   0   4  10       28.23       32.70      4.21 o 
   1   4  10        1.32        5.63      3.73 o 
  -6   5  10        0.51       -1.67      4.00 o 
  -5   5  10        0.66       -4.77      3.18 o 
  -4   5  10       12.02       12.70      3.89 o 
  -3   5  10       42.80       44.96      4.69 o 
  -1   5  10        9.63        8.23      3.17 o 
   0   5  10       35.91       46.30      4.75 o 
  -5   6  10        0.07       -5.38      3.59 o 
  -4   6  10        2.21        4.65      3.83 o 
  -3   6  10       17.61       17.37      3.94 o 
  -2  -7  11        4.59       -1.67      2.38 o 
  -1  -7  11        2.15        4.52      2.41 o 
   0  -7  11        0.01       -3.11      2.43 o 
   1  -7  11        1.81        1.06      4.13 o 
   2  -7  11       21.43       20.96      2.67 o 
  -3  -6  11        1.91       -2.18      2.60 o 
  -2  -6  11        1.73        7.27      3.10 o 
  -1  -6  11       35.31       39.35      2.90 o 
   0  -6  11       13.34       12.38      2.69 o 
   1  -6  11        5.89        5.68      2.51 o 
   2  -6  11       42.93       48.30      3.23 o 
   3  -6  11       11.23        9.95      2.57 o 
  -4  -5  11        2.23       -1.55      2.61 o 
  -3  -5  11        4.96        6.16      2.29 o 
  -2  -5  11       18.87       17.69      2.70 o 
  -1  -5  11        0.23        2.56      2.47 o 
   0  -5  11        0.09       -0.15      2.09 o 
   1  -5  11        1.71        1.53      2.29 o 
   2  -5  11        7.41        4.68      2.63 o 
   3  -5  11       47.96       46.82      3.07 o 
  -5  -4  11        1.30        4.63      2.51 o 
  -4  -4  11       12.23        6.61      2.52 o 
  -3  -4  11        1.53       -2.23      2.40 o 
  -2  -4  11        0.21        1.18      2.20 o 
  -1  -4  11        0.10       -1.56      2.31 o 
   0  -4  11        0.46       -1.45      2.22 o 
   1  -4  11       20.38       21.54      2.54 o 
   2  -4  11      113.66      108.78      4.02 o 
   3  -4  11        5.03        2.08      3.59 o 
  -5  -3  11        1.30       -3.82      4.16 o 
  -4  -3  11        3.86        0.68      2.18 o 
  -3  -3  11       13.74       12.84      2.50 o 
  -2  -3  11       71.38       70.54      3.73 o 
  -1  -3  11       84.13       84.53      3.67 o 
   0  -3  11       53.56       54.49      3.27 o 
   1  -3  11        0.60        1.64      2.06 o 
   2  -3  11       63.81       63.81      3.28 o 
   3  -3  11        3.72        2.88      3.51 o 
  -6  -2  11        2.67        1.59      2.65 o 
  -5  -2  11        9.67       10.67      3.66 o 
  -4  -2  11       11.63       20.52      3.36 o 
  -3  -2  11      142.67      137.74      4.56 o 
  -2  -2  11        0.25       -0.95      2.12 o 
  -1  -2  11       84.20       86.80      9.24 o 
   0  -2  11      104.81      100.37      3.89 o 
   1  -2  11        2.29        1.26      2.09 o 
   2  -2  11       10.31        9.61      3.74 o 
   3  -2  11        2.56        0.11      3.47 o 
  -6  -1  11       28.19       33.96      3.21 o 
  -5  -1  11       17.55       15.57      5.02 o 
  -4  -1  11        0.82       -1.05      2.42 o 
  -3  -1  11      178.49      173.06     10.67 o 
  -2  -1  11      152.03      148.96      4.70 o 
  -1  -1  11        1.04       -0.33      2.00 o 
   0  -1  11       19.97       16.75      2.44 o 
   1  -1  11        8.45        5.17      2.24 o 
   2  -1  11       35.61       42.92      4.42 o 
  -6   0  11       62.76       60.09      3.53 o 
  -5   0  11      144.98      145.58     12.19 o 
  -4   0  11       23.33       28.47      5.23 o 
  -3   0  11       13.37       12.74      3.92 o 
  -2   0  11      136.31      131.29      4.37 o 
  -1   0  11        0.15       -1.45      2.02 o 
   0   0  11        8.84       14.14      3.04 o 
   1   0  11        0.38        0.33      3.50 o 
   2   0  11       39.18       40.31      4.40 o 
  -6   1  11        0.08       -3.81      2.54 o 
  -5   1  11       35.07       25.85      3.17 o 
  -4   1  11        4.49        4.95      2.63 o 
  -3   1  11        0.63        0.95      2.42 o 
  -2   1  11       37.80       37.15      3.80 o 
  -1   1  11        4.47        8.90      2.41 o 
   0   1  11       33.30       30.09      4.06 o 
   1   1  11       50.08       52.43      4.57 o 
   2   1  11        0.02        2.96      3.83 o 
  -6   2  11       31.94       37.18      4.89 o 
  -5   2  11        0.28        4.62      2.77 o 
  -4   2  11        1.32       -2.53      2.27 o 
  -3   2  11       21.62       22.77      2.82 o 
  -2   2  11       46.46       52.58      3.20 o 
  -1   2  11        5.85        3.53      2.29 o 
   0   2  11        9.16        8.58      3.48 o 
  -6   3  11        3.29        8.23      4.34 o 
  -5   3  11       11.33       10.21      3.71 o 
  -4   3  11       20.25       14.09      2.75 o 
  -3   3  11        8.11        9.16      2.63 o 
  -2   3  11       14.39       18.77      2.73 o 
  -1   3  11       69.12       75.97      5.29 o 
   0   3  11        7.15        9.11      3.29 o 
  -5   4  11        9.44       13.30      4.39 o 
  -4   4  11       42.76       39.41      4.87 o 
  -3   4  11       17.72       19.70      4.16 o 
  -2   4  11        5.78        2.50      3.76 o 
  -1   4  11       34.93       35.46      4.22 o 
  -2  -5  12       39.17       42.16      3.43 o 
  -1  -5  12        4.25        0.20      2.65 o 
   0  -5  12        2.61        1.01      2.62 o 
   1  -5  12       49.08       47.56      3.20 o 
  -3  -4  12        3.72        6.96      2.78 o 
  -2  -4  12       45.55       38.79      3.18 o 
  -1  -4  12       54.30       51.53      3.47 o 
   0  -4  12        1.72        0.16      2.44 o 
   1  -4  12       24.35       29.82      3.39 o 
  -4  -3  12       51.18       50.35      3.61 o 
  -3  -3  12        7.42       10.61      2.65 o 
  -2  -3  12        0.11       -0.17      2.60 o 
  -1  -3  12       55.84       51.17      3.41 o 
   0  -3  12        0.52       -1.05      2.42 o 
   1  -3  12       13.52       11.33      2.57 o 
  -4  -2  12       17.77       12.99      2.97 o 
  -3  -2  12       14.68       11.91      3.81 o 
  -2  -2  12        0.79        1.19      2.41 o 
  -1  -2  12       56.43       62.51      3.66 o 
   0  -2  12        0.21        0.40      2.44 o 
   1  -2  12       20.33       21.17      2.67 o 
  -4  -1  12        0.81       -3.90      2.60 o 
  -3  -1  12        0.70       -1.41      2.60 o 
  -2  -1  12        3.37        1.36      2.61 o 
  -1  -1  12       78.89       72.76      3.65 o 
   0  -1  12       28.97       29.37      2.87 o 
   1  -1  12       11.44       10.68      4.04 o 
  -5   0  12        1.53       -3.83      2.55 o 
  -4   0  12        2.16       -3.18      3.52 o 
  -3   0  12       10.09       10.70      2.86 o 
  -2   0  12        0.29       -3.71      2.47 o 
  -1   0  12       21.40       25.61      4.67 o 
   0   0  12       88.13       90.60      6.08 o 
  -4   1  12        0.41       -3.40      2.64 o 
  -3   1  12       36.28       42.32      3.39 o 
  -2   1  12       37.08       26.15      2.97 o 
  -1   1  12       16.20       15.96      2.81 o 
   0   1  12       32.85       32.61      4.69 o 
  -4   2  12        8.00        6.34      2.64 o 
  -3   2  12        9.01        5.53      4.09 o 
  -2   2  12       36.45       41.69      3.30 o 
                                                 
